# Supplementary material for: Genetic liability of gut microbiota for idiopathic pulmonary fibrosis and lung function: a two-sample Mendelian randomization study
Source: Front Cell Infect Microbiol. 2024 May 22;14:1348685. doi: 10.3389/fcimb.2024.1348685 (PMC11150651; doi:10.3389/fcimb.2024.1348685)
Supplement: Supplementary file 1 [file DataSheet_1.zip]

Archive with 3 entries (2 files):
- Supplement/Supplement table S2.xlsx
- Supplement/Supplementary table S1.docx
- Supplement/
