# Supplementary material for: Genetic liability of gut microbiota for idiopathic pulmonary fibrosis and lung function: a two-sample Mendelian randomization study
Source: Front Cell Infect Microbiol. 2024 May 22;14:1348685. doi: 10.3389/fcimb.2024.1348685 (PMC11150651; doi:10.3389/fcimb.2024.1348685)
Supplement: Supplementary file 1 [file DataSheet_1.zip › Supplement/Supplement table S2.xlsx]

## Sheet: table S2
Supplementary table 2. Detailed information of LD-independent SNPs chosen as instrumental variables for exposure and outcome.
exposure	outcome	SNP	EA	OA	beta.exposure	beta.outcome	eaf.outcome	se.exposure	se.outcome	pval.exposure	pval.outcome	samplesize.exposure	R2	F
Genus RuminococcaceaeUCG009	IPF	rs113006825	T	C	-0.0928893	0.0001	0.795801	0.0208035	0.0335139	7.98e-06	0.997619	7165	0.00277483	19.9314
Genus RuminococcaceaeUCG009	IPF	rs12508214	C	T	-0.0774649	0.0364	0.379183	0.0168937	0.0279283	4.75e-06	0.192459	7511	0.00279157	21.0206
Genus RuminococcaceaeUCG009	IPF	rs138460696	A	G	0.139274	-0.0948	0.919616	0.0315794	0.0503763	9.81e-06	0.0598581	6865	0.0028253	19.4449
Genus RuminococcaceaeUCG009	IPF	rs1550196	G	A	0.130842	-0.001	0.10007	0.0262478	0.044896	1.13e-06	0.98223	7389	0.00335168	24.8421
Genus RuminococcaceaeUCG009	IPF	rs2058609	A	G	0.0816464	-0.0519	0.658728	0.017472	0.028666	3.12e-06	0.0702173	7510	0.00289928	21.8311
Genus RuminococcaceaeUCG009	IPF	rs2192926	A	G	-0.089048	0.031	0.769559	0.0192989	0.0323547	4.88e-06	0.337997	7511	0.00282655	21.2847
Genus RuminococcaceaeUCG009	IPF	rs4079028	C	T	0.0915623	-0.041	0.208763	0.019936	0.0336193	3.28e-06	0.222641	7480	0.0028121	21.0882
Genus RuminococcaceaeUCG009	IPF	rs4708333	T	G	-0.084033	0.0013	0.686125	0.0174757	0.0295091	1.56e-06	0.964861	7511	0.003069	23.1161
Genus RuminococcaceaeUCG009	IPF	rs61779334	G	C	-0.138137	0.0023	0.0922018	0.0292072	0.0501655	1.94e-06	0.963431	6865	0.00324778	22.3622
Genus RuminococcaceaeUCG009	IPF	rs6952765	G	A	0.0732099	0.0056	0.452486	0.0166777	0.0272959	8.13e-06	0.837448	7511	0.00255892	19.2643
Genus RuminococcaceaeUCG009	IPF	rs78410648	A	G	0.120989	0.0275	0.907213	0.0277317	0.0463715	9.67e-06	0.553157	7510	0.00252813	19.0293
Genus RuminococcaceaeUCG009	IPF	rs8009993	G	C	-0.135936	0.0415	0.115465	0.0244857	0.045423	4.42e-08	0.360909	7389	0.00415387	30.8126
Genus RuminococcaceaeUCG009	IPF	rs9558661	T	C	-0.0897823	0.0297	0.798013	0.0200739	0.0335139	7.01e-06	0.375511	7480	0.00266721	19.9988
Genus Holdemania	IPF	rs10885477	T	C	-0.135137	0.0985	0.93423	0.0301894	0.0532218	8.6e-06	0.0642063	8690	0.00230047	20.0325
Genus Holdemania	IPF	rs11080063	G	A	-0.0665238	0.0052	0.49156	0.0149837	0.0272959	6.67e-06	0.848914	9103	0.00216068	19.7069
Genus Holdemania	IPF	rs111745969	A	G	0.120677	-0.0167	0.903052	0.0265781	0.0464769	3.71e-06	0.719357	8233	0.00249779	20.6108
Genus Holdemania	IPF	rs113593397	A	G	-0.128935	-0.0575	0.915586	0.0282526	0.0498494	9.36e-06	0.248715	8296	0.00250417	20.8218
Genus Holdemania	IPF	rs116500994	G	T	-0.13755	0.0651	0.0768561	0.0293386	0.0519571	2.34e-06	0.210222	8432	0.00260006	21.9757
Genus Holdemania	IPF	rs12701617	A	G	-0.0660617	0.0748	0.570384	0.0149427	0.0298253	9.52e-06	0.0121438	9106	0.00214183	19.541
Genus Holdemania	IPF	rs150096134	T	A	0.162139	-0.0008	0.0540955	0.0332089	0.0602829	2.38e-06	0.989412	6906	0.00343988	23.8309
Genus Holdemania	IPF	rs1867876	T	C	0.0842919	0.003	0.717786	0.0162192	0.0328816	2.74e-07	0.927305	9109	0.00295636	27.0034
Genus Holdemania	IPF	rs41438744	C	G	-0.12487	-0.0427	0.921595	0.027013	0.0504817	2.44e-06	0.397636	8839	0.0024117	21.3637
Genus Holdemania	IPF	rs4146507	C	T	0.079488	-0.0491	0.223092	0.0177002	0.0327762	7.23e-06	0.134123	9108	0.00220934	20.1628
Genus Holdemania	IPF	rs55888180	C	G	0.128671	0.0483	0.913173	0.0282795	0.0481631	5.89e-06	0.315937	8464	0.00243996	20.6974
Genus Holdemania	IPF	rs73139538	G	A	-0.148594	-0.0038	0.06108	0.0327469	0.0575428	7.77e-06	0.947348	8095	0.00253711	20.5851
Genus Holdemania	IPF	rs77293403	A	G	0.164556	-0.0813	0.937622	0.0341775	0.0563835	1.77e-06	0.149328	7585	0.00304698	23.1758
Genus Holdemania	IPF	rs80149660	C	T	-0.232987	0.0389	0.0592432	0.0519183	0.0634446	6.04e-06	0.539788	3283	0.00609673	20.1261
Genus Holdemania	IPF	rs9500080	C	T	0.0926764	-0.0363	0.226661	0.0178886	0.0323547	4.09e-07	0.261888	9106	0.00293886	26.8343
Genus Holdemania	IPF	rs9529719	T	C	0.074038	-0.0328	0.696211	0.0160494	0.0296145	5.97e-06	0.26805	9107	0.00233131	21.2762
Genus Holdemania	IPF	rs967319	T	C	0.0788638	-0.0362	0.757065	0.0176744	0.0317223	8.38e-06	0.253806	9108	0.0021812	19.9054
Family Prevotellaceae	IPF	rs10131942	C	G	0.0701212	-0.0327	0.840598	0.0158326	0.0370972	8.61e-06	0.378064	14871	0.00131729	19.6126
Family Prevotellaceae	IPF	rs12057990	C	T	0.0589878	-0.0065	0.259924	0.0132268	0.0337247	8.97e-06	0.847165	14867	0.00133601	19.8863
Family Prevotellaceae	IPF	rs12118202	T	C	-0.0751986	0.0402	0.790424	0.0147265	0.0331978	5.54e-07	0.225924	14869	0.00175056	26.0712
Family Prevotellaceae	IPF	rs13069367	A	C	-0.0539768	-0.0072	0.651373	0.0119687	0.0284552	7.39e-06	0.800246	14860	0.0013668	20.3357
Family Prevotellaceae	IPF	rs148376875	T	G	0.084515	-0.0297	0.870036	0.0179163	0.0405751	2.08e-06	0.464183	14289	0.00155486	22.2489
Family Prevotellaceae	IPF	rs2206482	T	G	-0.0569105	0.0639	0.55885	0.0117486	0.0274013	1.3e-06	0.0197005	14808	0.00158207	23.4612
Family Prevotellaceae	IPF	rs2278540	G	A	0.0554249	-0.017	0.327903	0.0123265	0.0289822	8.44e-06	0.557494	14847	0.00135989	20.215
Family Prevotellaceae	IPF	rs34071565	T	A	-0.1567	-0.0024	0.0532456	0.0347882	0.0608099	5.6e-06	0.968518	8136	0.0024876	20.2846
Family Prevotellaceae	IPF	rs3758087	T	C	0.0564199	-0.0262	0.669929	0.0124655	0.0290876	8.61e-06	0.367733	14871	0.00137565	20.4827
Family Prevotellaceae	IPF	rs3860225	A	G	0.083936	-0.0115	0.86156	0.0167936	0.039205	5.5e-07	0.76927	14871	0.00167703	24.9776
Family Prevotellaceae	IPF	rs4493272	T	C	-0.0604992	0.002	0.586256	0.0118027	0.0277175	3.02e-07	0.942477	14867	0.00176419	26.271
Family Prevotellaceae	IPF	rs4685827	T	C	-0.0679529	0.025	0.800165	0.0145407	0.0341463	2.77e-06	0.464081	14867	0.00146684	21.8366
Family Prevotellaceae	IPF	rs7252711	A	G	-0.0740876	0.0901	0.860871	0.0161926	0.0385726	5.57e-06	0.019499	14540	0.0014377	20.9314
Family Prevotellaceae	IPF	rs7975087	C	A	-0.0601448	-0.0128	0.244738	0.0135454	0.0319331	7.59e-06	0.688539	14871	0.00132403	19.713
Family Prevotellaceae	IPF	rs912860	G	A	-0.229046	-0.0739	0.0264413	0.0483124	0.0850495	9.3e-07	0.384899	3479	0.00641915	22.4636
Family Prevotellaceae	IPF	rs9586501	G	A	0.0592681	-0.038	0.316307	0.0127329	0.0290876	2.59e-06	0.191417	14868	0.00145513	21.6634
Family Prevotellaceae	IPF	rs9958960	G	A	-0.0914807	-0.0159	0.141016	0.0173611	0.0394158	1.06e-07	0.68666	14061	0.00197074	27.7614
Family Bifidobacteriaceae	IPF	rs10831953	G	A	0.0537537	-0.0169	0.354527	0.0123746	0.0285606	9.95e-06	0.554036	14915	0.00126352	18.8668
Family Bifidobacteriaceae	IPF	rs10841473	G	C	-0.0613031	0.0391	0.270402	0.0128844	0.0304576	2.28e-06	0.199229	14914	0.00151559	22.6347
Family Bifidobacteriaceae	IPF	rs10857328	T	A	0.0562	-0.0331	0.299296	0.0126395	0.0297199	7.24e-06	0.265394	14915	0.00132377	19.7676
Family Bifidobacteriaceae	IPF	rs11655079	T	C	-0.0586146	0.0031	0.707098	0.0129952	0.0298253	5.92e-06	0.917218	14912	0.00136245	20.3419
Family Bifidobacteriaceae	IPF	rs13020688	G	A	0.0584045	0.024	0.385646	0.0122081	0.0278229	1.57e-06	0.388358	14795	0.00154457	22.8841
Family Bifidobacteriaceae	IPF	rs182549	C	T	0.11707	-0.0044	0.281477	0.0126703	0.0390996	5.94e-20	0.910401	14915	0.0056913	85.3602
Family Bifidobacteriaceae	IPF	rs1961273	C	T	0.0688125	0.0113	0.234088	0.0131699	0.0317223	1.7e-07	0.721679	14915	0.00182705	27.2967
Family Bifidobacteriaceae	IPF	rs4567981	T	A	0.0577763	0.0095	0.433266	0.0117388	0.0274013	8.88e-07	0.728818	14795	0.00163465	24.2209
Family Bifidobacteriaceae	IPF	rs540489	T	G	-0.0632518	0.0341	0.760958	0.013817	0.0320385	5.37e-06	0.287172	14688	0.00142475	20.9538
Family Bifidobacteriaceae	IPF	rs55888705	A	G	0.053673	-0.003	0.630271	0.0120586	0.0279283	8.66e-06	0.914457	14914	0.00132662	19.8088
Family Bifidobacteriaceae	IPF	rs677208	G	C	0.0728589	-0.0469	0.135885	0.0164821	0.0399427	6e-06	0.240322	14915	0.00130843	19.5382
Family Bifidobacteriaceae	IPF	rs6899771	A	G	-0.0914312	0.0118	0.913076	0.0202604	0.0467931	7.28e-06	0.800906	14150	0.00143719	20.3626
Family Bifidobacteriaceae	IPF	rs7174549	C	T	0.0551726	-0.0015	0.332589	0.0124655	0.0287714	6.87e-06	0.958421	14915	0.00131171	19.5872
Family Bifidobacteriaceae	IPF	rs7588568	A	C	-0.060716	0.0061	0.72178	0.0130605	0.0303522	3.73e-06	0.840719	14913	0.00144708	21.6086
Family Bifidobacteriaceae	IPF	rs76671854	C	G	-0.0892981	0.0939	0.874915	0.0183177	0.041102	1.04e-06	0.0223386	13923	0.001704	23.7619
Family Bifidobacteriaceae	IPF	rs857444	C	T	0.0553965	-0.0613	0.353769	0.0120669	0.0283498	3.82e-06	0.0305974	14914	0.00141112	21.0723
Order Bifidobacteriales	IPF	rs10831953	G	A	0.0537537	-0.0169	0.354527	0.0123746	0.0285606	9.95e-06	0.554036	14915	0.00126352	18.8668
Order Bifidobacteriales	IPF	rs10841473	G	C	-0.0613031	0.0391	0.270402	0.0128844	0.0304576	2.28e-06	0.199229	14914	0.00151559	22.6347
Order Bifidobacteriales	IPF	rs10857328	T	A	0.0562	-0.0331	0.299296	0.0126395	0.0297199	7.24e-06	0.265394	14915	0.00132377	19.7676
Order Bifidobacteriales	IPF	rs11655079	T	C	-0.0586146	0.0031	0.707098	0.0129952	0.0298253	5.92e-06	0.917218	14912	0.00136245	20.3419
Order Bifidobacteriales	IPF	rs13020688	G	A	0.0584045	0.024	0.385646	0.0122081	0.0278229	1.57e-06	0.388358	14795	0.00154457	22.8841
Order Bifidobacteriales	IPF	rs182549	C	T	0.11707	-0.0044	0.281477	0.0126703	0.0390996	5.94e-20	0.910401	14915	0.0056913	85.3602
Order Bifidobacteriales	IPF	rs1961273	C	T	0.0688125	0.0113	0.234088	0.0131699	0.0317223	1.7e-07	0.721679	14915	0.00182705	27.2967
Order Bifidobacteriales	IPF	rs4567981	T	A	0.0577763	0.0095	0.433266	0.0117388	0.0274013	8.88e-07	0.728818	14795	0.00163465	24.2209
Order Bifidobacteriales	IPF	rs540489	T	G	-0.0632518	0.0341	0.760958	0.013817	0.0320385	5.37e-06	0.287172	14688	0.00142475	20.9538
Order Bifidobacteriales	IPF	rs55888705	A	G	0.053673	-0.003	0.630271	0.0120586	0.0279283	8.66e-06	0.914457	14914	0.00132662	19.8088
Order Bifidobacteriales	IPF	rs677208	G	C	0.0728589	-0.0469	0.135885	0.0164821	0.0399427	6e-06	0.240322	14915	0.00130843	19.5382
Order Bifidobacteriales	IPF	rs6899771	A	G	-0.0914312	0.0118	0.913076	0.0202604	0.0467931	7.28e-06	0.800906	14150	0.00143719	20.3626
Order Bifidobacteriales	IPF	rs7174549	C	T	0.0551726	-0.0015	0.332589	0.0124655	0.0287714	6.87e-06	0.958421	14915	0.00131171	19.5872
Order Bifidobacteriales	IPF	rs7588568	A	C	-0.060716	0.0061	0.72178	0.0130605	0.0303522	3.73e-06	0.840719	14913	0.00144708	21.6086
Order Bifidobacteriales	IPF	rs76671854	C	G	-0.0892981	0.0939	0.874915	0.0183177	0.041102	1.04e-06	0.0223386	13923	0.001704	23.7619
Order Bifidobacteriales	IPF	rs857444	C	T	0.0553965	-0.0613	0.353769	0.0120669	0.0283498	3.82e-06	0.0305974	14914	0.00141112	21.0723
Genus Coprococcus2	IPF	rs10070053	A	G	0.0594312	0.0136	0.588991	0.0135375	0.0275067	7.65e-06	0.621006	11473	0.00167704	19.2697
Genus Coprococcus2	IPF	rs10121347	C	G	0.0925805	0.0914	0.918399	0.0219459	0.049217	8.31e-06	0.0632996	11457	0.00155092	17.7933
Genus Coprococcus2	IPF	rs12634070	T	C	0.0736486	0.0706	0.789202	0.0164921	0.0336193	9.95e-06	0.0357304	11457	0.0017376	19.9388
Genus Coprococcus2	IPF	rs1958519	T	A	0.0665288	0.006	0.429152	0.0138558	0.0276121	1.58e-06	0.827978	11009	0.00208978	23.0503
Genus Coprococcus2	IPF	rs2482516	C	T	0.0754415	0.0679	0.202544	0.0164619	0.0337247	4.72e-06	0.0440768	11483	0.00182563	20.9984
Genus Coprococcus2	IPF	rs35890118	A	G	-0.066536	-0.0197	0.72225	0.0147661	0.0302469	8.26e-06	0.514848	11478	0.00176583	20.3005
Genus Coprococcus2	IPF	rs59936925	A	T	0.117085	0.0211	0.911739	0.0233995	0.0476362	9.38e-07	0.657809	10931	0.00228528	25.033
Genus Coprococcus2	IPF	rs61823518	A	C	-0.0955381	-0.0498	0.895602	0.0215724	0.0444745	6.68e-06	0.262823	10980	0.00178311	19.6099
Genus Coprococcus2	IPF	rs6677933	C	T	-0.0804405	-0.0063	0.217692	0.0164216	0.032987	1.19e-06	0.848538	11483	0.00208524	23.9906
Genus Coprococcus2	IPF	rs6894272	T	C	-0.113458	0.0752	0.927306	0.0253003	0.0531164	9.53e-06	0.156846	11001	0.00182471	20.1067
Genus Coprococcus2	IPF	rs72680320	T	C	-0.0649382	0.0189	0.567936	0.013919	0.0275067	2.27e-06	0.492017	11009	0.00197324	21.7623
Genus Coprococcus2	IPF	rs9426473	A	G	0.0727361	0.0504	0.782335	0.0161662	0.0355163	6.31e-06	0.15588	11486	0.00175935	20.24
Genus Fusicatenibacter	FEV1	rs10439674	A	G	-0.0572129	-0.00324889	0.203	0.0130007	0.00256626	7.68e-06	0.205513	17381	0.00111301	19.3645
Genus Fusicatenibacter	FEV1	rs167879	C	T	-0.0659543	-0.00247946	0.1713	0.0148763	0.00273973	5.87e-06	0.365465	16542	0.00118685	19.6538
Genus Fusicatenibacter	FEV1	rs1864685	A	C	-0.0494799	-0.000700882	0.4732	0.0108105	0.0020675	4.96e-06	0.73461	17374	0.00120433	20.9468
Genus Fusicatenibacter	FEV1	rs2025938	G	A	-0.0967298	0.00166888	0.0834	0.0205426	0.00373352	2.99e-06	0.654875	15626	0.00141693	22.1695
Genus Fusicatenibacter	FEV1	rs2039204	T	A	-0.0497414	-0.00198572	0.4796	0.0107941	0.0020663	3.94e-06	0.336552	17383	0.00122013	21.233
Genus Fusicatenibacter	FEV1	rs206581	A	G	-0.0568339	-0.00281254	0.2274	0.0127894	0.00246282	8.96e-06	0.253454	17384	0.00113467	19.7453
Genus Fusicatenibacter	FEV1	rs2132128	G	A	-0.0771914	0.00511154	0.1319	0.0160344	0.00305166	1.08e-06	0.0939342	17370	0.00133245	23.1729
Genus Fusicatenibacter	FEV1	rs3303	T	C	-0.0953657	-0.0014298	0.085	0.020407	0.00370416	3.94e-06	0.699497	16877	0.00129232	21.8361
Genus Fusicatenibacter	FEV1	rs4378146	A	C	-0.0616691	0.000415468	0.2531	0.0125259	0.0023741	7.2e-07	0.86108	17384	0.0013924	24.2364
Genus Fusicatenibacter	FEV1	rs60254196	A	G	-0.0492427	-0.00450857	0.5143	0.0109365	0.00206625	5.47e-06	0.0291095	16978	0.00119268	20.2711
Genus Fusicatenibacter	FEV1	rs62187631	T	C	-0.0710571	-0.00412223	0.1539	0.015924	0.00286067	4.55e-06	0.149585	16522	0.00120372	19.9094
Genus Fusicatenibacter	FEV1	rs62353480	A	G	-0.0701397	-0.000342679	0.1856	0.0145589	0.00265642	1.57e-06	0.897358	16119	0.00143783	23.2069
Genus Fusicatenibacter	FEV1	rs6515626	G	A	0.141575	0.00551903	0.0439	0.0313559	0.00504021	7.29e-06	0.273517	7796	0.00260813	20.3809
Genus Fusicatenibacter	FEV1	rs704418	T	C	0.0739124	0.0012308	0.173	0.0151073	0.00272905	7.77e-07	0.65199	16626	0.00143764	23.9337
Genus Fusicatenibacter	FEV1	rs7069626	T	C	0.0509014	0.00432362	0.3943	0.0111381	0.00211217	5.42e-06	0.0406581	17384	0.00119996	20.8828
Genus Fusicatenibacter	FEV1	rs73103914	A	G	-0.0597324	-0.0128455	0.2099	0.0134458	0.00253462	8.3e-06	4.02e-07	17384	0.00113398	19.7333
Genus Fusicatenibacter	FEV1	rs792108	T	C	-0.0508345	-0.002868	0.358	0.0113843	0.00215315	8.5e-06	0.18286	16978	0.00117302	19.9366
Genus Fusicatenibacter	FEV1	rs8028026	A	G	-0.0792146	0.00116858	0.112	0.0180505	0.00327332	8.06e-06	0.721092	16522	0.0011643	19.2566
Genus Fusicatenibacter	FEV1	rs8063430	T	C	-0.104026	-0.00722769	0.0572	0.022217	0.00444507	4.93e-06	0.10395	15552	0.00140773	21.9211
Genus Fusicatenibacter	FEV1	rs9905659	G	A	-0.061617	0.000365571	0.1832	0.0136576	0.0026684	7.31e-06	0.891031	17384	0.00116949	20.3518
Genus Unknowngenus	FEV1	rs10200320	C	T	0.0641139	0.0036209	0.2915	0.0142769	0.002273	5.66e-06	0.11116	12358	0.00162922	20.1634
Genus Unknowngenus	FEV1	rs11195523	A	C	0.0689278	0.00248641	0.227	0.0145351	0.00246423	2.4e-06	0.312975	12617	0.0017792	22.4847
Genus Unknowngenus	FEV1	rs11684166	A	G	-0.0769635	-0.00504437	0.1646	0.0168349	0.00278387	3.49e-06	0.0699862	12607	0.00165508	20.8969
Genus Unknowngenus	FEV1	rs11809762	G	A	-0.0934634	0.00125907	0.1163	0.0190198	0.00322012	1.68e-06	0.695797	12611	0.00191114	24.1438
Genus Unknowngenus	FEV1	rs11904514	G	A	-0.109498	-0.00607835	0.0683	0.0249839	0.00409317	7.9e-06	0.137544	12275	0.00156241	19.2055
Genus Unknowngenus	FEV1	rs12147596	C	T	-0.0719818	-0.0037678	0.2796	0.0141609	0.00230025	2.86e-07	0.101422	12619	0.00204339	25.8342
Genus Unknowngenus	FEV1	rs1455639	G	A	0.0760307	0.00304703	0.1628	0.0169831	0.00281091	7.84e-06	0.278365	12358	0.00161917	20.0389
Genus Unknowngenus	FEV1	rs16823675	C	T	-0.0767515	-0.00134747	0.2169	0.0149973	0.0025046	2.33e-07	0.590577	12619	0.0020712	26.1866
Genus Unknowngenus	FEV1	rs17086536	C	A	-0.100851	-0.000198894	0.0895	0.022432	0.00361626	3.36e-06	0.956138	12612	0.0016001	20.2096
Genus Unknowngenus	FEV1	rs1809136	G	C	0.0994594	0.0027941	0.0739	0.0228638	0.00394647	8.37e-06	0.478945	12614	0.00149793	18.9203
Genus Unknowngenus	FEV1	rs2898979	G	C	0.0901515	-0.00113898	0.1166	0.0202199	0.00321745	7.67e-06	0.723339	11708	0.001695	19.8753
Genus Unknowngenus	FEV1	rs2939766	A	G	-0.0591611	0.00132955	0.3733	0.013042	0.00213411	7.01e-06	0.533285	12619	0.00162798	20.5738
Genus Unknowngenus	FEV1	rs34985298	G	A	-0.0623526	-0.000662708	0.3221	0.013772	0.00220903	8.34e-06	0.764177	12618	0.00162189	20.495
Genus Unknowngenus	FEV1	rs35740166	C	T	-0.112246	-0.0027368	0.0901	0.0226824	0.0036058	8.4e-07	0.447853	11607	0.00210535	24.4841
Genus Unknowngenus	FEV1	rs4644504	T	C	-0.0969321	-0.00910703	0.0869	0.0216146	0.0036648	5.82e-06	0.0129551	12614	0.00159182	20.1081
Genus Unknowngenus	FEV1	rs56975773	T	A	0.113282	0.00142328	0.0618	0.0248859	0.00428698	7.65e-06	0.739889	12616	0.00163976	20.718
Genus Unknowngenus	FEV1	rs6007642	C	T	-0.0791412	-0.00231149	0.1644	0.0177958	0.00278828	9.96e-06	0.407104	12358	0.00159781	19.7741
Genus Unknowngenus	FEV1	rs72700702	T	C	-0.0917261	0.00290633	0.1307	0.0189005	0.00306252	1.59e-06	0.342621	11968	0.00196409	23.5486
Genus Unknowngenus	FEV1	rs72707147	C	T	0.110109	0.000821451	0.0852	0.0244644	0.00370023	6.84e-06	0.824314	11607	0.00174222	20.2537
Genus Unknowngenus	FEV1	rs76532867	T	C	0.112353	-0.000162248	0.0815	0.0242364	0.00377321	2.56e-06	0.965702	11387	0.00188366	21.4859
Genus FamilyXIIIAD3011group	FEV1	rs11126423	C	T	0.0904399	0.00516319	0.1049	0.0196301	0.00337023	5.91e-06	0.125522	13735	0.00154303	21.2232
Genus FamilyXIIIAD3011group	FEV1	rs11736617	G	A	-0.0759493	0.00523944	0.1206	0.0172101	0.00316965	9.02e-06	0.0983309	13778	0.00141151	19.4724
Genus FamilyXIIIAD3011group	FEV1	rs12812672	T	C	-0.096065	-0.00435948	0.0909	0.020828	0.00359101	2.56e-06	0.224748	13565	0.00156579	21.2701
Genus FamilyXIIIAD3011group	FEV1	rs12911842	A	T	-0.0811976	-0.00990656	0.1211	0.0183335	0.00316402	6.91e-06	0.00174212	14125	0.00138676	19.6125
Genus FamilyXIIIAD3011group	FEV1	rs149302	T	C	-0.0645635	-0.0083423	0.2127	0.0143225	0.00252262	7.48e-06	0.000943009	14192	0.00142979	20.3178
Genus FamilyXIIIAD3011group	FEV1	rs16840310	A	G	-0.0608052	-0.00409304	0.3632	0.0122149	0.00214632	6.75e-07	0.0565206	14201	0.00174191	24.7765
Genus FamilyXIIIAD3011group	FEV1	rs16940167	C	T	0.0732552	0.00178039	0.1561	0.0159898	0.00284408	3.91e-06	0.531315	14201	0.00147581	20.986
Genus FamilyXIIIAD3011group	FEV1	rs17156849	G	A	-0.112891	-0.00238782	0.0736	0.0245292	0.00395334	4.19e-06	0.545844	13352	0.00158385	21.178
Genus FamilyXIIIAD3011group	FEV1	rs62029761	A	G	0.128753	0.00774688	0.0685	0.0276002	0.00409022	3.89e-06	0.058225	9655	0.00224885	21.757
Genus FamilyXIIIAD3011group	FEV1	rs62200412	C	T	-0.0800851	0.00166057	0.1672	0.0163834	0.00276762	5.8e-07	0.548506	13661	0.00174603	23.8908
Genus FamilyXIIIAD3011group	FEV1	rs72730932	C	A	-0.0899559	0.000820957	0.1553	0.0177107	0.00285054	6.89e-07	0.773347	13102	0.00196516	25.7943
Genus FamilyXIIIAD3011group	FEV1	rs739451	C	T	0.0649589	0.0033191	0.2025	0.0147534	0.00257096	7.88e-06	0.196704	14197	0.00136365	19.3834
Genus FamilyXIIIAD3011group	FEV1	rs9276029	A	G	-0.0811384	-0.0220493	0.1544	0.0185669	0.00290811	8.93e-06	3.4e-14	13566	0.00140577	19.0947
Genus FamilyXIIIAD3011group	FEV1	rs9837139	A	G	0.10752	0.00607875	0.0693	0.0240482	0.00406605	8.71e-06	0.134914	13527	0.00147562	19.9872
Genus FamilyXIIIAD3011group	FEV1	rs9852893	C	G	0.0657834	0.00124408	0.2957	0.0129056	0.00226197	3.88e-07	0.582319	14184	0.00182844	25.9785
Genus Turicibacter	FEV1	rs11054680	T	C	-0.104751	-0.00458716	0.1229	0.0226998	0.00314404	2.31e-06	0.144565	8928	0.00237951	21.2901
Genus Turicibacter	FEV1	rs11649454	G	C	0.0950891	0.00420187	0.1464	0.0203433	0.00291999	3.27e-06	0.150151	8943	0.00243711	21.8434
Genus Turicibacter	FEV1	rs11666533	C	T	-0.111689	0.000572042	0.1125	0.0248436	0.00326881	7.37e-06	0.86108	8256	0.00244208	20.2063
Genus Turicibacter	FEV1	rs12603364	T	C	0.110861	0.00224864	0.1196	0.0225598	0.00319409	8.67e-07	0.481433	8923	0.00269898	24.1428
Genus Turicibacter	FEV1	rs149744580	A	G	0.169883	-0.00188272	0.0591	0.0315478	0.00437842	7.01e-08	0.667196	8459	0.00341628	28.9905
Genus Turicibacter	FEV1	rs2221441	G	C	0.0710364	0.00147584	0.4187	0.015343	0.0020934	3.46e-06	0.48081	8720	0.00245221	21.4309
Genus Turicibacter	FEV1	rs2834977	T	C	-0.0959995	-0.0048197	0.1515	0.0208261	0.00287915	3.96e-06	0.0941306	8946	0.00236953	21.2435
Genus Turicibacter	FEV1	rs2952020	G	A	-0.0759019	-0.00390416	0.2756	0.0165764	0.00231015	5.63e-06	0.091028	8949	0.00233741	20.9618
Genus Turicibacter	FEV1	rs3734633	G	A	-0.120957	-0.0061896	0.084	0.02683	0.00372195	5.32e-06	0.0963124	8626	0.00235064	20.3197
Genus Turicibacter	FEV1	rs4247078	C	G	0.0710377	0.00376005	0.3462	0.0155221	0.00216967	5.46e-06	0.0830957	8948	0.00233525	20.9401
Genus Turicibacter	FEV1	rs4869133	G	A	0.131186	0.00306104	0.0848	0.027197	0.00370586	2.55e-06	0.408804	8256	0.00281024	23.2611
Genus Turicibacter	FEV1	rs55756211	T	C	-0.115115	-0.000759586	0.1044	0.0240708	0.00337594	2.81e-06	0.821979	8941	0.00255147	22.8659
Genus Turicibacter	FEV1	rs61265175	G	C	-0.0858591	0.00269384	0.2098	0.0185778	0.00253657	4.14e-06	0.288236	8941	0.00238322	21.3545
Genus Turicibacter	FEV1	rs7199484	G	A	-0.0731428	-4.7e-05	0.3075	0.0160172	0.00223689	5.77e-06	0.983246	8948	0.00232507	20.8485
Order Desulfovibrionales	FEV1	rs112381107	C	T	0.21009	0.00465488	0.0498	0.0456974	0.00476446	3.22e-06	0.328569	4455	0.004722	21.1268
Order Desulfovibrionales	FEV1	rs11599763	T	C	-0.0554862	-0.00092373	0.3784	0.0117486	0.00212841	2.61e-06	0.664288	15144	0.00147067	22.3017
Order Desulfovibrionales	FEV1	rs16851319	G	C	-0.0729137	0.000883885	0.186	0.0150954	0.00265431	2.7e-06	0.739134	15130	0.00153964	23.3276
Order Desulfovibrionales	FEV1	rs17791387	A	G	-0.0727501	0.000240545	0.1773	0.0154369	0.00270275	2.25e-06	0.929082	15047	0.00147385	22.2068
Order Desulfovibrionales	FEV1	rs186073	T	C	0.0529219	0.00203118	0.3977	0.0118542	0.00210922	8.74e-06	0.335548	14841	0.00134117	19.9283
Order Desulfovibrionales	FEV1	rs2692012	A	G	0.112244	0.00860753	0.0653	0.0253553	0.00419675	2.27e-06	0.0402669	13082	0.00149577	19.5939
Order Desulfovibrionales	FEV1	rs2838334	G	A	0.0569024	0.000126663	0.315	0.0124223	0.00222215	4.17e-06	0.954545	15144	0.00138361	20.9796
Order Desulfovibrionales	FEV1	rs3935584	C	T	-0.0524466	-0.00056159	0.4965	0.0115749	0.00206467	7.2e-06	0.785622	15142	0.00135404	20.5279
Order Desulfovibrionales	FEV1	rs4506934	C	T	-0.0953383	-0.00400192	0.106	0.0201367	0.0033545	2.43e-06	0.232869	15037	0.00148851	22.413
Order Desulfovibrionales	FEV1	rs6058181	C	T	0.0836765	-0.00197753	0.1229	0.0166098	0.00314393	2.53e-07	0.529349	15076	0.00168059	25.3759
Order Desulfovibrionales	FEV1	rs62020470	A	G	-0.0573633	-0.00126352	0.2757	0.0129462	0.0023099	7.51e-06	0.584379	15144	0.00129474	19.6303
Order Desulfovibrionales	FEV1	rs72647048	T	C	-0.0772459	-0.00394104	0.1174	0.0170876	0.00320671	9e-06	0.219072	15144	0.0013476	20.4328
Order Desulfovibrionales	FEV1	rs9928243	C	A	-0.0544713	-0.00535778	0.4021	0.0117811	0.00210522	3.97e-06	0.0109278	15143	0.00140974	21.3751
Family Desulfovibrionaceae	FEV1	rs112381107	C	T	0.211435	0.00465488	0.0498	0.0456962	0.00476446	2.82e-06	0.328569	4455	0.00478262	21.3994
Family Desulfovibrionaceae	FEV1	rs11599763	T	C	-0.0555931	-0.00092373	0.3784	0.0117493	0.00212841	2.5e-06	0.664288	15142	0.00147635	22.385
Family Desulfovibrionaceae	FEV1	rs16851319	G	C	-0.0732697	0.000883885	0.186	0.0150964	0.00265431	2.4e-06	0.739134	15128	0.0015547	23.553
Family Desulfovibrionaceae	FEV1	rs17791387	A	G	-0.0729251	0.000240545	0.1773	0.0154381	0.00270275	2.1e-06	0.929082	15045	0.00148092	22.3106
Family Desulfovibrionaceae	FEV1	rs2692012	A	G	0.114231	0.00860753	0.0653	0.0253568	0.00419675	1.56e-06	0.0402669	13080	0.00154915	20.2913
Family Desulfovibrionaceae	FEV1	rs2838334	G	A	0.0571419	0.000126663	0.315	0.012423	0.00222215	3.82e-06	0.954545	15142	0.0013953	21.1544
Family Desulfovibrionaceae	FEV1	rs3935584	C	T	-0.0525838	-0.00056159	0.4965	0.0115757	0.00206467	6.78e-06	0.785622	15140	0.0013611	20.6324
Family Desulfovibrionaceae	FEV1	rs4506934	C	T	-0.0943381	-0.00400192	0.106	0.020138	0.0033545	3.16e-06	0.232869	15035	0.00145749	21.9424
Family Desulfovibrionaceae	FEV1	rs6058181	C	T	0.0834742	-0.00197753	0.1229	0.0166111	0.00314393	2.7e-07	0.529349	15074	0.00167245	25.2494
Family Desulfovibrionaceae	FEV1	rs7164160	A	T	-0.0574455	-0.00113378	0.276	0.0129468	0.00230912	7.34e-06	0.623426	15142	0.00129848	19.6846
Family Desulfovibrionaceae	FEV1	rs72647048	T	C	-0.0770089	-0.00394104	0.1174	0.017089	0.00320671	9.61e-06	0.219072	15142	0.00133931	20.3043
Family Desulfovibrionaceae	FEV1	rs9928243	C	A	-0.0541732	-0.00535778	0.4021	0.0117819	0.00210522	4.48e-06	0.0109278	15141	0.00139437	21.1389
Genus Oscillospira	FEV1	rs12206468	G	A	-0.133016	0.00283438	0.077	0.0269733	0.0038721	1.04e-06	0.464169	9554	0.00253891	24.3134
Genus Oscillospira	FEV1	rs12925026	T	C	0.13559	-0.0013181	0.0954	0.030678	0.00351495	9.31e-06	0.70766	8200	0.0023766	19.5297
Genus Oscillospira	FEV1	rs1954532	T	C	-0.0826246	0.00493923	0.2056	0.0175252	0.00255522	2.27e-06	0.0532362	9841	0.00225359	22.2232
Genus Oscillospira	FEV1	rs28889936	A	C	0.114051	-0.00353647	0.0762	0.0252838	0.0038905	3.37e-06	0.36335	9758	0.00208087	20.3433
Genus Oscillospira	FEV1	rs62422654	C	T	0.0898456	0.001035	0.1608	0.0198088	0.00281249	6.47e-06	0.712873	9769	0.00210142	20.5678
Genus Oscillospira	FEV1	rs72866977	A	C	-0.130569	0.00616854	0.0788	0.0281674	0.00383377	5.63e-06	0.107616	9098	0.00235622	21.4828
Genus Oscillospira	FEV1	rs73038677	T	A	-0.08321	0.00180055	0.2018	0.0168666	0.00257222	1.09e-06	0.483927	10195	0.00238164	24.334
Genus Oscillospira	FEV1	rs751183	T	C	-0.0774322	-0.00176755	0.2048	0.0172216	0.00255797	6.85e-06	0.489566	9841	0.00205007	20.2121
Genus Oscillospira	FEV1	rs8076323	A	G	0.0715392	-0.00441572	0.259	0.0156539	0.00235631	5.61e-06	0.0609304	10193	0.00204481	20.8814
Genus Butyricimonas	FEV1	rs11228830	A	G	0.135265	-0.00489232	0.0706	0.0298411	0.00402992	6.55e-06	0.224748	8974	0.00228434	20.542
Genus Butyricimonas	FEV1	rs113054641	G	A	-0.144881	0.00833822	0.0666	0.0274574	0.00414013	1.74e-07	0.0440095	9949	0.00279069	27.8367
Genus Butyricimonas	FEV1	rs12304031	G	A	-0.086278	-0.000182421	0.133	0.0196846	0.00304035	6.7e-06	0.952156	10658	0.00179924	19.2072
Genus Butyricimonas	FEV1	rs12458763	A	C	0.122037	-0.00767945	0.0733	0.0269587	0.00396052	6.37e-06	0.0525013	10383	0.00196972	20.488
Genus Butyricimonas	FEV1	rs1701950	G	C	-0.105056	-0.00295831	0.1017	0.0241047	0.00341606	7.68e-06	0.38649	9875	0.00191984	18.991
Genus Butyricimonas	FEV1	rs1862649	G	A	0.113124	-0.00278581	0.0884	0.0248176	0.00363683	4.76e-06	0.443676	10123	0.00204828	20.7732
Genus Butyricimonas	FEV1	rs2114713	G	T	0.062721	0.000667488	0.4185	0.0138998	0.00209244	6.88e-06	0.749727	10734	0.00189333	20.3577
Genus Butyricimonas	FEV1	rs2642760	G	C	0.0713357	0.000229494	0.3645	0.0145396	0.0021448	8.58e-07	0.914789	10634	0.00225856	24.0674
Genus Butyricimonas	FEV1	rs270727	G	C	-0.0694173	0.00150336	0.3132	0.0150795	0.0022272	5.38e-06	0.499676	10634	0.00198883	21.1874
Genus Butyricimonas	FEV1	rs326049	C	G	0.0759694	0.00508091	0.216	0.0167617	0.00250909	8.19e-06	0.0428674	10557	0.00194202	20.5379
Genus Butyricimonas	FEV1	rs62130338	G	A	-0.0732608	0.00409814	0.2344	0.0158324	0.00243792	3.9e-06	0.0927629	10557	0.00202409	21.4076
Genus Butyricimonas	FEV1	rs62390301	T	C	-0.0872983	0.0079959	0.1956	0.0174893	0.00260283	7.42e-07	0.0021263	10634	0.00233752	24.9107
Genus Butyricimonas	FEV1	rs7083431	A	C	0.0703539	-0.00103763	0.3517	0.0144439	0.00216173	8.85e-07	0.631227	10737	0.0022048	23.7208
Genus Butyricimonas	FEV1	rs71428626	G	T	-0.133188	0.000751543	0.067	0.0289905	0.00412936	4.8e-06	0.855583	9776	0.00215438	21.1024
Genus Butyricimonas	FEV1	rs72814525	A	G	0.0664154	7.57e-05	0.3134	0.0149766	0.00222536	8.25e-06	0.972877	10736	0.0018284	19.662
Genus Butyricimonas	FEV1	rs782080	T	A	0.0653488	-0.00123432	0.4194	0.0137973	0.00209206	2.23e-06	0.555191	10733	0.00208572	22.4286
Genus Butyricimonas	FEV1	rs78453362	A	G	-0.14948	-0.0012871	0.0525	0.0327073	0.00462987	4.06e-06	0.781012	8207	0.00253858	20.882
Genus Butyricimonas	FEV1	rs9657374	C	T	0.0680719	-0.00649458	0.3025	0.0148172	0.00224726	4.5e-06	0.00385242	10737	0.00196185	21.1018
Genus Parasutterella	FEV1	rs10899911	A	G	-0.0717102	-0.00303034	0.2792	0.0148151	0.00230094	1.15e-06	0.187839	11386	0.00205346	23.4247
Genus Parasutterella	FEV1	rs11715853	G	A	-0.0662952	0.00377214	0.2858	0.0146114	0.00228476	6.23e-06	0.0987386	11386	0.00180478	20.5828
Genus Parasutterella	FEV1	rs1403396	A	T	-0.0756729	-0.00269528	0.2266	0.0159035	0.00246595	2.76e-06	0.274394	11378	0.00198595	22.6371
Genus Parasutterella	FEV1	rs2090816	A	C	0.0840967	-0.00380479	0.1677	0.0177315	0.0027631	2.9e-06	0.168512	11385	0.00197187	22.4901
Genus Parasutterella	FEV1	rs2387977	T	C	-0.0681778	0.00890487	0.4165	0.0134756	0.00210318	5.38e-07	2.3e-05	11345	0.00225117	25.5927
Genus Parasutterella	FEV1	rs35055552	T	C	0.109554	0.000840587	0.1055	0.0235433	0.00336235	3.35e-06	0.802587	9970	0.00216714	21.649
Genus Parasutterella	FEV1	rs35414597	T	A	-0.0684946	0.0105158	0.3251	0.0142143	0.00220365	1.51e-06	1.82e-06	11386	0.00203519	23.2158
Genus Parasutterella	FEV1	rs55877868	A	C	-0.104458	-0.00163378	0.1045	0.0228089	0.00337559	2.87e-06	0.628386	10588	0.00197696	20.9696
Genus Parasutterella	FEV1	rs62273907	A	G	0.229468	-0.0173359	0.0508	0.0502262	0.00470061	5.88e-06	0.000226024	3691	0.0056233	20.8617
Genus Parasutterella	FEV1	rs6809952	G	A	-0.0684957	0.0026762	0.3029	0.0150892	0.00224702	8.13e-06	0.233654	11077	0.00185681	20.6024
Genus Parasutterella	FEV1	rs6828768	C	T	0.0636852	-0.000132136	0.4937	0.0132645	0.00206462	1.78e-06	0.94897	11386	0.00202043	23.0472
Genus Parasutterella	FEV1	rs7303158	C	T	0.0646859	-0.00129797	0.4388	0.0134256	0.00208007	1.33e-06	0.532628	11386	0.00203468	23.2101
Genus Parasutterella	FEV1	rs7311004	T	C	-0.0617522	0.000219023	0.4013	0.0136438	0.00210599	5.92e-06	0.917169	11384	0.00179621	20.4812
Genus Parasutterella	FEV1	rs7572229	G	A	0.066273	0.00370662	0.4889	0.0132736	0.00206497	6.32e-07	0.0726537	11383	0.00218519	24.9242
Genus Parasutterella	FEV1	rs78383039	T	C	-0.146315	0.00141381	0.0619	0.0297119	0.00428427	1.57e-06	0.7414	9174	0.00263638	24.2448
Genus Parasutterella	FEV1	rs8039785	T	G	0.0618345	-0.00799147	0.4642	0.0133	0.00206979	3.62e-06	0.000112924	11383	0.00189529	21.6113
Genus Parasutterella	FEV1	rs823424	G	A	-0.0713448	-0.000989034	0.2217	0.0156958	0.00248501	4.95e-06	0.69063	11386	0.00181133	20.6576
Family Lachnospiraceae	FEV1	rs10402491	C	T	0.0661701	-0.00335084	0.1279	0.014851	0.00309118	7.58e-06	0.278365	18334	0.00108165	19.8503
Family Lachnospiraceae	FEV1	rs11139361	T	C	0.0494463	0.00256501	0.366	0.0110503	0.00214286	4.26e-06	0.231307	18333	0.00109096	20.0202
Family Lachnospiraceae	FEV1	rs112040820	A	G	0.0549584	-0.00074574	0.3065	0.0117086	0.00223946	2.42e-06	0.739134	17512	0.00125655	22.0298
Family Lachnospiraceae	FEV1	rs11755180	C	G	-0.049227	0.00302725	0.4929	0.0104894	0.00206498	2.69e-06	0.142648	18333	0.00119991	22.0221
Family Lachnospiraceae	FEV1	rs11841382	G	T	-0.0718128	0.00677484	0.078	0.017462	0.00384934	9.58e-06	0.0784078	18340	0.000921335	16.911
Family Lachnospiraceae	FEV1	rs11979110	T	C	-0.0500924	0.00221745	0.4927	0.0105069	0.00206466	1.82e-06	0.282823	18339	0.00123789	22.7274
Family Lachnospiraceae	FEV1	rs1205443	A	G	0.0501415	0.00099738	0.3474	0.0112157	0.00216822	7.29e-06	0.645516	17779	0.00112291	19.9844
Family Lachnospiraceae	FEV1	rs12760724	A	C	-0.0484566	0.00083752	0.3809	0.0107934	0.00212568	7.27e-06	0.693581	18340	0.00109777	20.1531
Family Lachnospiraceae	FEV1	rs13005175	A	G	0.0993483	0.00251057	0.0624	0.0218395	0.00426968	8.37e-06	0.556532	16893	0.00122348	20.6911
Family Lachnospiraceae	FEV1	rs146660815	T	C	-0.215114	-0.00126221	0.0441	0.0476778	0.00504884	6.53e-06	0.802587	4112	0.00492614	20.3467
Family Lachnospiraceae	FEV1	rs2159863	A	G	-0.0585831	0.00608974	0.2093	0.0128742	0.00253739	3.7e-06	0.0163951	18340	0.00112775	20.7041
Family Lachnospiraceae	FEV1	rs2910921	T	C	0.160302	-0.00654131	0.0441	0.035832	0.00502791	8.42e-06	0.193258	6549	0.00304674	20.008
Family Lachnospiraceae	FEV1	rs3127230	C	T	-0.0503537	0.00176263	0.3285	0.0112201	0.00219779	6.2e-06	0.422553	18340	0.00109697	20.1384
Family Lachnospiraceae	FEV1	rs35524804	T	C	-0.0607481	0.00260469	0.2471	0.0125216	0.00239402	2.45e-06	0.276595	17859	0.00131619	23.5342
Family Lachnospiraceae	FEV1	rs7359994	T	C	-0.0503142	2.15e-06	0.3583	0.0112482	0.00215274	5.36e-06	0.999202	18340	0.0010898	20.0065
Family Lachnospiraceae	FEV1	rs79086868	T	C	0.0776723	-0.00175341	0.1253	0.0164472	0.00311995	3.01e-06	0.574116	17522	0.00127119	22.2996
Family Lachnospiraceae	FEV1	rs959845	C	T	-0.0493666	-0.00023454	0.4175	0.0107801	0.00209411	5.17e-06	0.910823	17859	0.00117287	20.9686
Family Lachnospiraceae	FEV1	rs9929145	G	A	-0.125721	0.000489958	0.0592	0.0245233	0.00437462	2.84e-07	0.910823	15866	0.00165376	26.2786
Class Deltaproteobacteria	FEV1	rs1035691	A	G	-0.055176	-0.0077326	0.3574	0.0121602	0.00215393	9.65e-06	0.000330678	15168	0.00135551	20.5856
Class Deltaproteobacteria	FEV1	rs112381107	C	T	0.206594	0.00465488	0.0498	0.0456908	0.00476446	4.63e-06	0.328569	4457	0.00456613	20.4354
Class Deltaproteobacteria	FEV1	rs11599763	T	C	-0.0544219	-0.00092373	0.3784	0.0117397	0.00212841	3.94e-06	0.664288	15168	0.00141479	21.4872
Class Deltaproteobacteria	FEV1	rs16851319	G	C	-0.0705516	0.000883885	0.186	0.0150849	0.00265431	5.68e-06	0.739134	15154	0.00144136	21.871
Class Deltaproteobacteria	FEV1	rs17084793	G	A	-0.0710762	0.00443602	0.1609	0.015953	0.00280938	5.69e-06	0.114336	15164	0.00130732	19.8475
Class Deltaproteobacteria	FEV1	rs17791387	A	G	-0.0735881	0.000240545	0.1773	0.0154246	0.00270275	1.6e-06	0.929082	15071	0.00150796	22.7577
Class Deltaproteobacteria	FEV1	rs2692012	A	G	0.110335	0.00860753	0.0653	0.0253336	0.00419675	3.14e-06	0.0402669	13104	0.00144544	18.9656
Class Deltaproteobacteria	FEV1	rs2838334	G	A	0.0561722	0.000126663	0.315	0.0124124	0.00222215	5.45e-06	0.954545	15168	0.00134839	20.4774
Class Deltaproteobacteria	FEV1	rs3935584	C	T	-0.0523485	-0.00056159	0.4965	0.011566	0.00206467	7.5e-06	0.785622	15166	0.0013489	20.4824
Class Deltaproteobacteria	FEV1	rs4506934	C	T	-0.0936514	-0.00400192	0.106	0.02012	0.0033545	3.59e-06	0.232869	15061	0.00143646	21.6627
Class Deltaproteobacteria	FEV1	rs55744759	A	G	-0.0779693	-0.0040102	0.1175	0.0170738	0.00320559	7.31e-06	0.210934	15168	0.00137297	20.851
Class Deltaproteobacteria	FEV1	rs6058181	C	T	0.0825716	-0.00197753	0.1229	0.0165958	0.00314393	3.4e-07	0.529349	15100	0.00163672	24.7518
Class Deltaproteobacteria	FEV1	rs62020470	A	G	-0.0585411	-0.00126352	0.2757	0.0129358	0.0023099	4.85e-06	0.584379	15168	0.0013484	20.4774
Class Deltaproteobacteria	FEV1	rs9928243	C	A	-0.0538457	-0.00535778	0.4021	0.0117718	0.00210522	5.02e-06	0.0109278	15167	0.00137759	20.9199
Genus Senegalimassilia	FEV1	rs10036909	C	T	0.185519	0.000502665	0.0685	0.0400881	0.00408671	8.05e-06	0.902107	4996	0.00426842	21.4079
Genus Senegalimassilia	FEV1	rs11787826	C	A	0.081327	-0.00320552	0.4535	0.0171154	0.00207343	2.63e-06	0.122105	6923	0.00325077	22.572
Genus Senegalimassilia	FEV1	rs13383270	G	C	0.0774679	-0.000988007	0.431	0.017084	0.0020844	6.04e-06	0.6355	6923	0.00296129	20.5559
Genus Senegalimassilia	FEV1	rs1990708	A	C	-0.109619	0.00523603	0.134	0.0247785	0.00303011	8.91e-06	0.0839882	6923	0.00281906	19.5659
Genus Senegalimassilia	FEV1	rs2017373	C	T	0.0782258	-0.00183266	0.3697	0.0176841	0.00213846	9.5e-06	0.391445	6923	0.00281848	19.5618
Genus Senegalimassilia	FEV1	rs57512504	T	A	0.0819494	-0.00155647	0.4324	0.0172241	0.00208362	2.03e-06	0.455064	6923	0.00325917	22.6305
Genus Senegalimassilia	FEV1	rs7225245	G	A	0.079173	-0.00251835	0.4719	0.0170421	0.00206931	4.18e-06	0.223604	6923	0.00310786	21.5766
Genus Senegalimassilia	FEV1	rs72887800	T	A	-0.0822462	-0.0010468	0.3835	0.0175721	0.00212332	2.42e-06	0.622013	6923	0.00315442	21.9008
Genus Turicibacter	FVC	rs11054680	T	C	-0.104751	-0.00524955	0.1229	0.0226998	0.00315099	2.31e-06	0.0957134	8928	0.00237951	21.2901
Genus Turicibacter	FVC	rs11649454	G	C	0.0950891	0.00630175	0.1465	0.0203433	0.0029256	3.27e-06	0.0312402	8943	0.00243711	21.8434
Genus Turicibacter	FVC	rs11666533	C	T	-0.111689	-0.00112325	0.1126	0.0248436	0.00327477	7.37e-06	0.731598	8256	0.00244208	20.2063
Genus Turicibacter	FVC	rs12603364	T	C	0.110861	0.00540042	0.1196	0.0225598	0.0032012	8.67e-07	0.0916034	8923	0.00269898	24.1428
Genus Turicibacter	FVC	rs149744580	A	G	0.169883	0.000219615	0.0591	0.0315478	0.0043923	7.01e-08	0.960122	8459	0.00341628	28.9905
Genus Turicibacter	FVC	rs2221441	G	C	0.0710364	0.00258141	0.4188	0.015343	0.00210384	3.46e-06	0.219823	8720	0.00245221	21.4309
Genus Turicibacter	FVC	rs2834977	T	C	-0.0959995	-0.00101629	0.1514	0.0208261	0.00289542	3.96e-06	0.725588	8946	0.00236953	21.2435
Genus Turicibacter	FVC	rs2952020	G	A	-0.0759019	-0.00556254	0.2756	0.0165764	0.00232256	5.63e-06	0.0166204	8949	0.00233741	20.9618
Genus Turicibacter	FVC	rs3734633	G	A	-0.120957	-0.00475874	0.084	0.02683	0.00373528	5.32e-06	0.202663	8626	0.00235064	20.3197
Genus Turicibacter	FVC	rs4247078	C	G	0.0710377	0.00442938	0.3462	0.0155221	0.00217446	5.46e-06	0.04165	8948	0.00233525	20.9401
Genus Turicibacter	FVC	rs4869133	G	A	0.131186	0.00183725	0.0848	0.027197	0.00371913	2.55e-06	0.621306	8256	0.00281024	23.2611
Genus Turicibacter	FVC	rs55756211	T	C	-0.115115	-0.00115399	0.1044	0.0240708	0.00339408	2.81e-06	0.733857	8941	0.00255147	22.8659
Genus Turicibacter	FVC	rs61265175	G	C	-0.0858591	-0.00169564	0.2098	0.0185778	0.00254218	4.14e-06	0.504772	8941	0.00238322	21.3545
Genus Turicibacter	FVC	rs7199484	G	A	-0.0731428	-0.000708417	0.3075	0.0160172	0.00224183	5.77e-06	0.752003	8948	0.00232507	20.8485
Genus FamilyXIIIAD3011group	FVC	rs11126423	C	T	0.0904399	0.00253569	0.1049	0.0196301	0.00338092	5.91e-06	0.453255	13735	0.00154303	21.2232
Genus FamilyXIIIAD3011group	FVC	rs11736617	G	A	-0.0759493	0.00142191	0.1206	0.0172101	0.00318101	9.02e-06	0.654875	13778	0.00141151	19.4724
Genus FamilyXIIIAD3011group	FVC	rs12812672	T	C	-0.096065	-0.00366012	0.0909	0.020828	0.00359894	2.56e-06	0.309153	13565	0.00156579	21.2701
Genus FamilyXIIIAD3011group	FVC	rs12911842	A	T	-0.0811976	-0.011479	0.1211	0.0183335	0.003171	6.91e-06	0.000294603	14125	0.00138676	19.6125
Genus FamilyXIIIAD3011group	FVC	rs149302	T	C	-0.0645635	-0.00768995	0.2126	0.0143225	0.00253209	7.48e-06	0.00238945	14192	0.00142979	20.3178
Genus FamilyXIIIAD3011group	FVC	rs16840310	A	G	-0.0608052	-0.0035917	0.3632	0.0122149	0.00214943	6.75e-07	0.0947217	14201	0.00174191	24.7765
Genus FamilyXIIIAD3011group	FVC	rs16940167	C	T	0.0732552	0.00127126	0.1561	0.0159898	0.00285036	3.91e-06	0.655597	14201	0.00147581	20.986
Genus FamilyXIIIAD3011group	FVC	rs17156849	G	A	-0.112891	-0.000781596	0.0736	0.0245292	0.00396749	4.19e-06	0.843828	13352	0.00158385	21.178
Genus FamilyXIIIAD3011group	FVC	rs62029761	A	G	0.128753	0.00513293	0.0686	0.0276002	0.00409651	3.89e-06	0.210206	9655	0.00224885	21.757
Genus FamilyXIIIAD3011group	FVC	rs62200412	C	T	-0.0800851	-0.000389552	0.1672	0.0163834	0.00278251	5.8e-07	0.88866	13661	0.00174603	23.8908
Genus FamilyXIIIAD3011group	FVC	rs72730932	C	A	-0.0899559	0.00173602	0.1553	0.0177107	0.00285061	6.89e-07	0.542524	13102	0.00196516	25.7943
Genus FamilyXIIIAD3011group	FVC	rs739451	C	T	0.0649589	0.00344295	0.2025	0.0147534	0.0025848	7.88e-06	0.18286	14197	0.00136365	19.3834
Genus FamilyXIIIAD3011group	FVC	rs9276029	A	G	-0.0811384	-0.00984365	0.1546	0.0185669	0.0029175	8.93e-06	0.000740844	13566	0.00140577	19.0947
Genus FamilyXIIIAD3011group	FVC	rs9837139	A	G	0.10752	0.00197697	0.0694	0.0240482	0.00407623	8.71e-06	0.627676	13527	0.00147562	19.9872
Genus FamilyXIIIAD3011group	FVC	rs9852893	C	G	0.0657834	0.000417521	0.2957	0.0129056	0.00226913	3.88e-07	0.854013	14184	0.00182844	25.9785
Genus Lachnospira	FVC	rs13157098	A	G	-0.0768058	0.00107724	0.1565	0.0155312	0.00285739	5.99e-07	0.706174	15947	0.00153121	24.4525
Genus Lachnospira	FVC	rs159484	G	A	0.0794668	-0.012031	0.0927	0.0176999	0.00357214	6.68e-06	0.000757156	16487	0.00122112	20.1548
Genus Lachnospira	FVC	rs2326833	C	G	-0.078495	0.00795494	0.1221	0.017109	0.00316426	4.6e-06	0.011937	15632	0.00134473	21.0464
Genus Lachnospira	FVC	rs2520509	A	G	0.0519063	-0.00295969	0.3307	0.011578	0.00219888	7.42e-06	0.178303	16500	0.00121664	20.0966
Genus Lachnospira	FVC	rs4686798	T	C	0.0531826	-0.000771717	0.3743	0.0113747	0.00214366	2.74e-06	0.718847	16497	0.00132335	21.8576
Genus Lachnospira	FVC	rs4923324	G	A	-0.0617321	0.000750372	0.2338	0.0133387	0.00244421	2.44e-06	0.758843	16490	0.00129722	21.4163
Genus Lachnospira	FVC	rs56791201	T	C	0.051823	-0.00199228	0.4775	0.0110697	0.00207313	2.93e-06	0.336552	16486	0.00132765	21.9141
Genus Eubacteriumnodatumgroup	FVC	rs10263623	C	T	0.193496	0.00748579	0.1016	0.0439023	0.00342913	8.91e-06	0.0290358	3080	0.0062674	19.4127
Genus Eubacteriumnodatumgroup	FVC	rs10458299	T	C	-0.187753	-0.00328808	0.0868	0.041969	0.00368619	8.37e-06	0.372393	3271	0.00608115	20.0009
Genus Eubacteriumnodatumgroup	FVC	rs11006576	A	G	-0.110167	0.000173816	0.4937	0.024593	0.00206924	7.99e-06	0.933056	3295	0.00605327	20.0548
Genus Eubacteriumnodatumgroup	FVC	rs113893692	C	T	-0.185107	-0.00297444	0.117	0.0403573	0.00322958	5.76e-06	0.35705	3195	0.00654155	21.0247
Genus Eubacteriumnodatumgroup	FVC	rs34297067	A	G	-0.186907	-0.00452487	0.1543	0.0341475	0.00286384	6.6e-08	0.114107	3271	0.00907593	29.941
Genus Eubacteriumnodatumgroup	FVC	rs61841040	G	T	0.160621	0.00116786	0.1545	0.0341609	0.0028624	3.56e-06	0.683274	3295	0.00666479	22.0944
Genus Eubacteriumnodatumgroup	FVC	rs6818880	A	G	-0.110081	-0.00126595	0.4602	0.0245964	0.00207873	7.83e-06	0.542524	3291	0.00604942	20.0176
Genus Eubacteriumnodatumgroup	FVC	rs77910827	C	T	0.201788	0.00241233	0.0999	0.0413568	0.00346101	9.05e-07	0.485803	3271	0.00722551	23.7921
Genus Eubacteriumnodatumgroup	FVC	rs7827125	C	T	0.1223	0.00149557	0.2857	0.0271331	0.00229735	7.17e-06	0.515046	3294	0.00612996	20.3043
Genus Eubacteriumnodatumgroup	FVC	rs7880204	T	C	-0.125454	-0.00264053	0.2666	0.0275303	0.00233469	6.84e-06	0.258055	3294	0.00626459	20.753
Genus Eubacteriumnodatumgroup	FVC	rs9425984	T	C	-0.130234	0.00162928	0.2348	0.0292347	0.0024354	7.21e-06	0.503495	3294	0.00598852	19.833
Genus RuminococcaceaeUCG014	FVC	rs10495392	C	T	-0.082486	0.0022103	0.1138	0.0187194	0.00325523	9.96e-06	0.497138	13902	0.00139473	19.4139
Genus RuminococcaceaeUCG014	FVC	rs10791168	A	G	-0.0664624	0.00184877	0.1804	0.0150069	0.00269108	9.76e-06	0.492083	14403	0.00135996	19.6115
Genus RuminococcaceaeUCG014	FVC	rs10941294	C	T	-0.122057	-0.00885191	0.0695	0.0260017	0.00407359	2.4e-06	0.0297803	12615	0.00174374	22.0322
Genus RuminococcaceaeUCG014	FVC	rs115777838	T	C	-0.18835	-0.000351086	0.0532	0.0386643	0.00461955	4.62e-07	0.939419	5674	0.00416492	23.7222
Genus RuminococcaceaeUCG014	FVC	rs12638134	T	G	0.0582548	0.0018862	0.4045	0.0119657	0.00210984	1.21e-06	0.371322	14403	0.00164293	23.6987
Genus RuminococcaceaeUCG014	FVC	rs17296933	C	G	-0.0829544	-0.00676685	0.1273	0.0185058	0.00310548	7.34e-06	0.0293317	13177	0.0015226	20.0909
Genus RuminococcaceaeUCG014	FVC	rs34402072	C	T	-0.0688023	-0.0072246	0.1875	0.0156083	0.00265904	9.8e-06	0.00658766	13863	0.00139968	19.4282
Genus RuminococcaceaeUCG014	FVC	rs439810	G	C	-0.0577127	-0.00698386	0.3254	0.0126675	0.00221008	7.04e-06	0.00157769	14403	0.00143906	20.7538
Genus RuminococcaceaeUCG014	FVC	rs56105232	G	A	0.139276	0.000692282	0.0605	0.0299132	0.00435398	2.91e-06	0.873669	9190	0.00235335	21.6736
Genus RuminococcaceaeUCG014	FVC	rs61898819	A	T	0.0607865	0.00282088	0.244	0.0138761	0.00240895	9.92e-06	0.241599	14325	0.00133784	19.1876
Genus RuminococcaceaeUCG014	FVC	rs62478832	T	A	-0.058129	-0.000782185	0.3	0.012903	0.00226065	6.04e-06	0.729343	14331	0.0014142	20.2928
Genus RuminococcaceaeUCG014	FVC	rs72809222	T	C	0.0671775	0.001031	0.2606	0.0139838	0.00235926	2.41e-06	0.662111	13922	0.00165492	23.0747
Genus RuminococcaceaeUCG014	FVC	rs73186226	G	A	-0.0993852	-0.000646133	0.0818	0.0216819	0.00377856	6.72e-06	0.864224	13760	0.00152465	21.0081
Genus RuminococcaceaeUCG014	FVC	rs74060145	C	G	-0.115767	0.00121781	0.0666	0.0254199	0.00414222	8.71e-06	0.768758	13011	0.00159155	20.7374
Genus RuminococcaceaeUCG014	FVC	rs77627087	C	G	0.067562	0.000766007	0.1879	0.0150103	0.00265975	7.43e-06	0.773347	14390	0.00140589	20.2565
Genus RuminococcaceaeUCG014	FVC	rs79640386	T	A	-0.110863	-0.0100679	0.0531	0.0248098	0.00461406	8.74e-06	0.0291095	13692	0.00145623	19.9649
Genus RuminococcaceaeUCG014	FVC	rs853612	A	G	-0.0528257	0.00113783	0.4054	0.0119367	0.00210709	9.75e-06	0.589197	14403	0.00135794	19.5823
Genus RuminococcaceaeUCG014	FVC	rs995642	C	T	0.060048	-0.00091725	0.3002	0.0126417	0.00225924	1.9e-06	0.684743	14402	0.00156417	22.5593
Genus Fusicatenibacter	FVC	rs10439674	A	G	-0.0572129	-0.00433707	0.203	0.0130007	0.00258005	7.68e-06	0.0927629	17381	0.00111301	19.3645
Genus Fusicatenibacter	FVC	rs167879	C	T	-0.0659543	-0.00197219	0.1713	0.0148763	0.00275446	5.87e-06	0.473991	16542	0.00118685	19.6538
Genus Fusicatenibacter	FVC	rs1864685	A	C	-0.0494799	6.42e-05	0.4732	0.0108105	0.00207206	4.96e-06	0.97527	17374	0.00120433	20.9468
Genus Fusicatenibacter	FVC	rs2025938	G	A	-0.0967298	-0.00013089	0.0835	0.0205426	0.00373973	2.99e-06	0.97208	15626	0.00141693	22.1695
Genus Fusicatenibacter	FVC	rs2039204	T	A	-0.0497414	0.000166193	0.4796	0.0107941	0.00207741	3.94e-06	0.936237	17383	0.00122013	21.233
Genus Fusicatenibacter	FVC	rs206581	A	G	-0.0568339	-0.00339385	0.2274	0.0127894	0.00246825	8.96e-06	0.169131	17384	0.00113467	19.7453
Genus Fusicatenibacter	FVC	rs2132128	G	A	-0.0771914	0.00408669	0.1319	0.0160344	0.00306808	1.08e-06	0.18286	17370	0.00133245	23.1729
Genus Fusicatenibacter	FVC	rs3303	T	C	-0.0953657	-0.00259493	0.085	0.020407	0.00371235	3.94e-06	0.484552	16877	0.00129232	21.8361
Genus Fusicatenibacter	FVC	rs4378146	A	C	-0.0616691	0.00553413	0.2531	0.0125259	0.00237414	7.2e-07	0.0197534	17384	0.0013924	24.2364
Genus Fusicatenibacter	FVC	rs60254196	A	G	-0.0492427	-0.0038743	0.5143	0.0109365	0.00207737	5.47e-06	0.0621814	16978	0.00119268	20.2711
Genus Fusicatenibacter	FVC	rs62187631	T	C	-0.0710571	-0.00545169	0.1539	0.015924	0.00287385	4.55e-06	0.0578279	16522	0.00120372	19.9094
Genus Fusicatenibacter	FVC	rs62353480	A	G	-0.0701397	-0.003655	0.1856	0.0145589	0.00266593	1.57e-06	0.170375	16119	0.00143783	23.2069
Genus Fusicatenibacter	FVC	rs6515626	G	A	0.141575	0.00638988	0.0439	0.0313559	0.00506731	7.29e-06	0.207309	7796	0.00260813	20.3809
Genus Fusicatenibacter	FVC	rs704418	T	C	0.0739124	0.00232978	0.173	0.0151073	0.0027377	7.77e-07	0.394769	16626	0.00143764	23.9337
Genus Fusicatenibacter	FVC	rs7069626	T	C	0.0509014	0.00517143	0.3943	0.0111381	0.00211684	5.42e-06	0.0145657	17384	0.00119996	20.8828
Genus Fusicatenibacter	FVC	rs73103914	A	G	-0.0597324	-0.0127519	0.2099	0.0134458	0.00254022	8.3e-06	5.17e-07	17384	0.00113398	19.7333
Genus Fusicatenibacter	FVC	rs792108	T	C	-0.0508345	-0.00284253	0.358	0.0113843	0.00215997	8.5e-06	0.188174	16978	0.00117302	19.9366
Genus Fusicatenibacter	FVC	rs8028026	A	G	-0.0792146	-0.000528169	0.112	0.0180505	0.00328055	8.06e-06	0.872093	16522	0.0011643	19.2566
Genus Fusicatenibacter	FVC	rs8063430	T	C	-0.104026	-0.00453954	0.0572	0.022217	0.0044549	4.93e-06	0.308203	15552	0.00140773	21.9211
Genus Fusicatenibacter	FVC	rs9905659	G	A	-0.061617	0.00217955	0.1832	0.0136576	0.00267429	7.31e-06	0.415072	17384	0.00116949	20.3518
Genus Senegalimassilia	FVC	rs10036909	C	T	0.185519	-5.74e-05	0.0685	0.0400881	0.00410134	8.05e-06	0.98883	4996	0.00426842	21.4079
Genus Senegalimassilia	FVC	rs11787826	C	A	0.081327	-0.00539901	0.4535	0.0171154	0.00208456	2.63e-06	0.00959759	6923	0.00325077	22.572
Genus Senegalimassilia	FVC	rs13383270	G	C	0.0774679	-0.00184068	0.4309	0.017084	0.00209406	6.04e-06	0.379401	6923	0.00296129	20.5559
Genus Senegalimassilia	FVC	rs1990708	A	C	-0.109619	0.00479136	0.134	0.0247785	0.00304407	8.91e-06	0.115487	6923	0.00281906	19.5659
Genus Senegalimassilia	FVC	rs2017373	C	T	0.0782258	-0.00229107	0.3697	0.0176841	0.00214319	9.5e-06	0.28507	6923	0.00281848	19.5618
Genus Senegalimassilia	FVC	rs57512504	T	A	0.0819494	-0.00133646	0.4324	0.0172241	0.00208822	2.03e-06	0.522173	6923	0.00325917	22.6305
Genus Senegalimassilia	FVC	rs7225245	G	A	0.079173	-0.0011676	0.4719	0.0170421	0.00207389	4.18e-06	0.573435	6923	0.00310786	21.5766
Genus Senegalimassilia	FVC	rs72887800	T	A	-0.0822462	-0.000687314	0.3836	0.0175721	0.00212791	2.42e-06	0.746695	6923	0.00315442	21.9008
Genus Parasutterella	FVC	rs10899911	A	G	-0.0717102	-0.00188633	0.2792	0.0148151	0.00230603	1.15e-06	0.413357	11386	0.00205346	23.4247
Genus Parasutterella	FVC	rs11715853	G	A	-0.0662952	0.00438642	0.2859	0.0146114	0.00229175	6.23e-06	0.0556202	11386	0.00180478	20.5828
Genus Parasutterella	FVC	rs1403396	A	T	-0.0756729	-0.00224897	0.2266	0.0159035	0.0024714	2.76e-06	0.362823	11378	0.00198595	22.6371
Genus Parasutterella	FVC	rs2090816	A	C	0.0840967	-0.00735948	0.1677	0.0177315	0.00277298	2.9e-06	0.00795438	11385	0.00197187	22.4901
Genus Parasutterella	FVC	rs2387977	T	C	-0.0681778	0.00786788	0.4167	0.0134756	0.00211445	5.38e-07	0.000198435	11345	0.00225117	25.5927
Genus Parasutterella	FVC	rs35055552	T	C	0.109554	-0.000865393	0.1055	0.0235433	0.00338044	3.35e-06	0.797951	9970	0.00216714	21.649
Genus Parasutterella	FVC	rs35414597	T	A	-0.0684946	0.00496018	0.3252	0.0142143	0.0022114	1.51e-06	0.0248968	11386	0.00203519	23.2158
Genus Parasutterella	FVC	rs55877868	A	C	-0.104458	0.000277527	0.1044	0.0228089	0.00338448	2.87e-06	0.934647	10588	0.00197696	20.9696
Genus Parasutterella	FVC	rs62273907	A	G	0.229468	-0.0148869	0.0508	0.0502262	0.00471552	5.88e-06	0.00159401	3691	0.0056233	20.8617
Genus Parasutterella	FVC	rs6809952	G	A	-0.0684957	0.000584793	0.3031	0.0150892	0.00225789	8.13e-06	0.795635	11077	0.00185681	20.6024
Genus Parasutterella	FVC	rs6828768	C	T	0.0636852	-0.000942765	0.4937	0.0132645	0.00207201	1.78e-06	0.649109	11386	0.00202043	23.0472
Genus Parasutterella	FVC	rs7303158	C	T	0.0646859	-0.00238283	0.4387	0.0134256	0.00208472	1.33e-06	0.253039	11386	0.00203468	23.2101
Genus Parasutterella	FVC	rs7311004	T	C	-0.0617522	-4.43e-05	0.4013	0.0136438	0.00211064	5.92e-06	0.983246	11384	0.00179621	20.4812
Genus Parasutterella	FVC	rs7572229	G	A	0.066273	0.00245266	0.489	0.0132736	0.00207151	6.32e-07	0.236413	11383	0.00218519	24.9242
Genus Parasutterella	FVC	rs78383039	T	C	-0.146315	0.00154944	0.0619	0.0297119	0.00430401	1.57e-06	0.718847	9174	0.00263638	24.2448
Genus Parasutterella	FVC	rs8039785	T	G	0.0618345	-0.0082041	0.4642	0.0133	0.00207436	3.62e-06	7.65e-05	11383	0.00189529	21.6113
Genus Parasutterella	FVC	rs823424	G	A	-0.0713448	-0.00401672	0.2218	0.0156958	0.00249796	4.95e-06	0.107835	11386	0.00181133	20.6576
Genus Oscillospira	FVC	rs12206468	G	A	-0.133016	0.00426932	0.0769	0.0269733	0.00388827	1.04e-06	0.272204	9554	0.00253891	24.3134
Genus Oscillospira	FVC	rs12925026	T	C	0.13559	-0.00280981	0.0955	0.030678	0.00352106	9.31e-06	0.42487	8200	0.0023766	19.5297
Genus Oscillospira	FVC	rs1954532	T	C	-0.0826246	0.00630227	0.2056	0.0175252	0.00256086	2.27e-06	0.013855	9841	0.00225359	22.2232
Genus Oscillospira	FVC	rs28889936	A	C	0.114051	-0.000570048	0.0762	0.0252838	0.00390443	3.37e-06	0.883921	9758	0.00208087	20.3433
Genus Oscillospira	FVC	rs62422654	C	T	0.0898456	0.000590766	0.1608	0.0198088	0.00282663	6.47e-06	0.834448	9769	0.00210142	20.5678
Genus Oscillospira	FVC	rs72866977	A	C	-0.130569	0.00604863	0.0789	0.0281674	0.00384528	5.63e-06	0.115719	9098	0.00235622	21.4828
Genus Oscillospira	FVC	rs73038677	T	A	-0.08321	0.000832069	0.2018	0.0168666	0.00258407	1.09e-06	0.747453	10195	0.00238164	24.334
Genus Oscillospira	FVC	rs751183	T	C	-0.0774322	-0.00261174	0.2048	0.0172216	0.00255802	6.85e-06	0.307254	9841	0.00205007	20.2121
Genus Oscillospira	FVC	rs8076323	A	G	0.0715392	-0.00673028	0.259	0.0156539	0.0023615	5.61e-06	0.00437192	10193	0.00204481	20.8814
Genus Akkermansia	FVC	rs11184341	G	C	0.0655855	0.00315062	0.2873	0.0142236	0.0022814	4.06e-06	0.167279	11863	0.00178905	21.2579
Genus Akkermansia	FVC	rs111862613	T	C	0.0911199	0.000750701	0.1718	0.0196748	0.00274982	3.39e-06	0.784853	11620	0.00184246	21.4452
Genus Akkermansia	FVC	rs117107102	A	G	0.204406	-0.00267711	0.042	0.0431629	0.0051582	3.01e-06	0.603761	4974	0.00448856	22.4178
Genus Akkermansia	FVC	rs11729256	T	C	0.0750473	0.00148587	0.2561	0.0150184	0.00237359	6.58e-07	0.531315	11860	0.00210099	24.966
Genus Akkermansia	FVC	rs12908520	G	A	0.061772	-0.000868147	0.4347	0.0130954	0.00208689	2.26e-06	0.67741	11862	0.0018723	22.2471
Genus Akkermansia	FVC	rs2602429	C	T	0.0745352	0.00130577	0.2203	0.0156201	0.00249669	2.72e-06	0.600974	11689	0.00194416	22.7656
Genus Akkermansia	FVC	rs3995795	C	T	0.0641175	-0.00110136	0.3262	0.0140999	0.00220713	5.22e-06	0.617779	11689	0.00176594	20.675
Genus Akkermansia	FVC	rs4242783	G	A	0.0685454	0.00368363	0.2612	0.0147701	0.00235526	3e-06	0.117818	11689	0.00183914	21.5336
Genus Akkermansia	FVC	rs4936098	A	G	0.0649225	0.00518857	0.3736	0.0135934	0.00213874	1.1e-06	0.0152663	11857	0.00192011	22.8067
Genus Akkermansia	FVC	rs61779207	G	A	-0.0760539	-0.000642818	0.1854	0.0167769	0.00265627	6.32e-06	0.80878	11590	0.00176997	20.5468
Genus Akkermansia	FVC	rs74542928	T	C	0.112623	0.0119521	0.0955	0.0236434	0.00352464	1.48e-06	0.000696381	11215	0.00201908	22.6858
Genus Akkermansia	FVC	rs9349825	A	G	-0.0703407	-0.00846658	0.2639	0.0147133	0.00235052	2.6e-06	0.000315778	11857	0.0019239	22.8518
Genus Akkermansia	FVC	rs941682	G	A	-0.0632957	0.00194348	0.2748	0.0143777	0.00232473	9.17e-06	0.403155	11808	0.00163864	19.3775
Class Verrucomicrobiae	FVC	rs11184341	G	C	0.0655342	0.00315062	0.2873	0.0142231	0.0022814	4.13e-06	0.167279	11864	0.00178625	21.2264
Class Verrucomicrobiae	FVC	rs111862613	T	C	0.090699	0.000750701	0.1718	0.0196746	0.00274982	3.74e-06	0.784853	11621	0.00182539	21.248
Class Verrucomicrobiae	FVC	rs117107102	A	G	0.204683	-0.00267711	0.042	0.0431573	0.0051582	2.92e-06	0.603761	4975	0.00450094	22.4844
Class Verrucomicrobiae	FVC	rs11729256	T	C	0.0749798	0.00148587	0.2561	0.0150177	0.00237359	6.73e-07	0.531315	11861	0.00209725	24.9235
Class Verrucomicrobiae	FVC	rs12908520	G	A	0.0618926	-0.000868147	0.4347	0.0130946	0.00208689	2.17e-06	0.67741	11863	0.00187966	22.3366
Class Verrucomicrobiae	FVC	rs2602429	C	T	0.0746844	0.00130577	0.2203	0.0156194	0.00249669	2.58e-06	0.600974	11690	0.00195194	22.8589
Class Verrucomicrobiae	FVC	rs3995795	C	T	0.0641275	-0.00110136	0.3262	0.0140995	0.00220713	5.19e-06	0.617779	11690	0.00176645	20.6828
Class Verrucomicrobiae	FVC	rs4242783	G	A	0.0689292	0.00368363	0.2612	0.0147693	0.00235526	2.64e-06	0.117818	11690	0.00185979	21.7777
Class Verrucomicrobiae	FVC	rs4936098	A	G	0.0648843	0.00518857	0.3736	0.0135928	0.00213874	1.12e-06	0.0152663	11858	0.00191785	22.7817
Class Verrucomicrobiae	FVC	rs61779207	G	A	-0.0758309	-0.000642818	0.1854	0.0167762	0.00265627	6.72e-06	0.80878	11591	0.00175963	20.4283
Class Verrucomicrobiae	FVC	rs74542928	T	C	0.112164	0.0119521	0.0955	0.0236422	0.00352464	1.63e-06	0.000696381	11216	0.00200272	22.5036
Class Verrucomicrobiae	FVC	rs9349825	A	G	-0.0704036	-0.00846658	0.2639	0.0147128	0.00235052	2.54e-06	0.000315778	11858	0.0019273	22.8942
Class Verrucomicrobiae	FVC	rs941682	G	A	-0.0631436	0.00194348	0.2748	0.0143767	0.00232473	9.61e-06	0.403155	11809	0.00163086	19.287
Order Verrucomicrobiales	FVC	rs11184341	G	C	0.0655342	0.00315062	0.2873	0.0142231	0.0022814	4.13e-06	0.167279	11864	0.00178625	21.2264
Order Verrucomicrobiales	FVC	rs111862613	T	C	0.090699	0.000750701	0.1718	0.0196746	0.00274982	3.74e-06	0.784853	11621	0.00182539	21.248
Order Verrucomicrobiales	FVC	rs117107102	A	G	0.204683	-0.00267711	0.042	0.0431573	0.0051582	2.92e-06	0.603761	4975	0.00450094	22.4844
Order Verrucomicrobiales	FVC	rs11729256	T	C	0.0749798	0.00148587	0.2561	0.0150177	0.00237359	6.73e-07	0.531315	11861	0.00209725	24.9235
Order Verrucomicrobiales	FVC	rs12908520	G	A	0.0618926	-0.000868147	0.4347	0.0130946	0.00208689	2.17e-06	0.67741	11863	0.00187966	22.3366
Order Verrucomicrobiales	FVC	rs2602429	C	T	0.0746844	0.00130577	0.2203	0.0156194	0.00249669	2.58e-06	0.600974	11690	0.00195194	22.8589
Order Verrucomicrobiales	FVC	rs3995795	C	T	0.0641275	-0.00110136	0.3262	0.0140995	0.00220713	5.19e-06	0.617779	11690	0.00176645	20.6828
Order Verrucomicrobiales	FVC	rs4242783	G	A	0.0689292	0.00368363	0.2612	0.0147693	0.00235526	2.64e-06	0.117818	11690	0.00185979	21.7777
Order Verrucomicrobiales	FVC	rs4936098	A	G	0.0648843	0.00518857	0.3736	0.0135928	0.00213874	1.12e-06	0.0152663	11858	0.00191785	22.7817
Order Verrucomicrobiales	FVC	rs61779207	G	A	-0.0758309	-0.000642818	0.1854	0.0167762	0.00265627	6.72e-06	0.80878	11591	0.00175963	20.4283
Order Verrucomicrobiales	FVC	rs74542928	T	C	0.112164	0.0119521	0.0955	0.0236422	0.00352464	1.63e-06	0.000696381	11216	0.00200272	22.5036
Order Verrucomicrobiales	FVC	rs9349825	A	G	-0.0704036	-0.00846658	0.2639	0.0147128	0.00235052	2.54e-06	0.000315778	11858	0.0019273	22.8942
Order Verrucomicrobiales	FVC	rs941682	G	A	-0.0631436	0.00194348	0.2748	0.0143767	0.00232473	9.61e-06	0.403155	11809	0.00163086	19.287
Family Verrucomicrobiaceae	FVC	rs11184341	G	C	0.0655301	0.00315062	0.2873	0.014223	0.0022814	4.14e-06	0.167279	11864	0.00178603	21.2238
Family Verrucomicrobiaceae	FVC	rs111862613	T	C	0.0907065	0.000750701	0.1718	0.0196746	0.00274982	3.73e-06	0.784853	11621	0.00182569	21.2515
Family Verrucomicrobiaceae	FVC	rs117107102	A	G	0.204683	-0.00267711	0.042	0.0431573	0.0051582	2.92e-06	0.603761	4975	0.00450094	22.4844
Family Verrucomicrobiaceae	FVC	rs11729256	T	C	0.0749798	0.00148587	0.2561	0.0150177	0.00237359	6.73e-07	0.531315	11861	0.00209725	24.9235
Family Verrucomicrobiaceae	FVC	rs12908520	G	A	0.0619104	-0.000868147	0.4347	0.0130946	0.00208689	2.15e-06	0.67741	11863	0.00188075	22.3496
Family Verrucomicrobiaceae	FVC	rs2602429	C	T	0.0745516	0.00130577	0.2203	0.0156195	0.00249669	2.7e-06	0.600974	11690	0.001945	22.7775
Family Verrucomicrobiaceae	FVC	rs3995795	C	T	0.064218	-0.00110136	0.3262	0.0140994	0.00220713	5.03e-06	0.617779	11690	0.00177144	20.7414
Family Verrucomicrobiaceae	FVC	rs4242783	G	A	0.0687992	0.00368363	0.2612	0.0147694	0.00235526	2.75e-06	0.117818	11690	0.00185278	21.6955
Family Verrucomicrobiaceae	FVC	rs4936098	A	G	0.0648691	0.00518857	0.3736	0.0135928	0.00213874	1.13e-06	0.0152663	11858	0.00191696	22.7711
Family Verrucomicrobiaceae	FVC	rs61779207	G	A	-0.0758811	-0.000642818	0.1854	0.0167762	0.00265627	6.63e-06	0.80878	11591	0.00176195	20.4553
Family Verrucomicrobiaceae	FVC	rs74542928	T	C	0.112124	0.0119521	0.0955	0.0236422	0.00352464	1.65e-06	0.000696381	11216	0.00200131	22.4877
Family Verrucomicrobiaceae	FVC	rs9349825	A	G	-0.0704354	-0.00846658	0.2639	0.0147128	0.00235052	2.51e-06	0.000315778	11858	0.00192904	22.9149
Family Verrucomicrobiaceae	FVC	rs941682	G	A	-0.0631526	0.00194348	0.2748	0.0143767	0.00232473	9.58e-06	0.403155	11809	0.00163132	19.2925
Genus Anaerostipes	FVC	rs10502061	A	G	0.0835752	0.00498817	0.0849	0.0192017	0.00371144	7.94e-06	0.178948	16825	0.00112469	18.942
Genus Anaerostipes	FVC	rs13376554	A	T	0.197389	0.00484637	0.0305	0.0458642	0.00600541	7.72e-06	0.419666	3101	0.00593758	18.5105
Genus Anaerostipes	FVC	rs2014785	T	C	0.0515687	0.00501976	0.4154	0.0112199	0.00210472	4.68e-06	0.0170791	16445	0.00128294	21.1224
Genus Anaerostipes	FVC	rs2396460	T	C	-0.0512653	-0.00148624	0.458	0.0109555	0.00208156	2.91e-06	0.475227	16912	0.00129307	21.8941
Genus Anaerostipes	FVC	rs2804244	A	G	-0.053089	-0.00316028	0.4666	0.0110983	0.00207367	2.04e-06	0.127509	16926	0.00135007	22.8795
Genus Anaerostipes	FVC	rs3900776	G	A	-0.110013	-0.00255579	0.0685	0.0236302	0.00410898	2.75e-06	0.533942	14694	0.00147291	21.6719
Genus Anaerostipes	FVC	rs60983350	G	A	-0.0539901	-0.00126253	0.3993	0.0116575	0.0021148	4.42e-06	0.550507	16344	0.00131065	21.4468
Genus Anaerostipes	FVC	rs62157625	T	C	0.088573	0.000632784	0.1151	0.0185548	0.00324504	1.45e-06	0.845393	15215	0.00149544	22.7842
Genus Anaerostipes	FVC	rs62215703	G	A	0.0644965	0.00250053	0.2098	0.0136702	0.00254896	1.98e-06	0.326593	15550	0.00142946	22.2571
Genus Anaerostipes	FVC	rs6474958	A	G	-0.0500065	-0.00959136	0.4139	0.0112001	0.00210706	6.74e-06	5.31e-06	16918	0.00117693	19.9324
Genus Anaerostipes	FVC	rs6726833	C	A	-0.0877497	0.00419867	0.0758	0.0189408	0.00391302	3.32e-06	0.283271	16924	0.0012666	21.4606
Genus Anaerostipes	FVC	rs6854026	T	C	-0.0508482	0.00162206	0.5224	0.0109075	0.0020769	3.2e-06	0.434802	16921	0.00128267	21.7294
Genus Anaerostipes	FVC	rs7193624	C	T	0.0750642	0.000243496	0.1498	0.0150723	0.00289877	5.35e-07	0.933056	16926	0.00146324	24.8001
Genus Anaerostipes	FVC	rs7823228	G	C	-0.0621085	0.00295177	0.205	0.0136614	0.00257123	5.84e-06	0.250969	16445	0.00125525	20.6661
Genus Anaerostipes	FVC	rs78735375	A	C	-0.137429	-0.00168301	0.0545	0.0305304	0.00461099	5.33e-06	0.715111	10360	0.001952	20.2584
Genus Unknowngenus	FEV1/FVC	rs10123122	G	C	0.12759	0.00385085	0.0551	0.028741	0.00452509	4.61e-06	0.394769	8847	0.00222265	19.7031
Genus Unknowngenus	FEV1/FVC	rs111373036	A	G	-0.0858259	-0.00331762	0.2081	0.0179766	0.00254419	1.7e-06	0.192234	10118	0.00224775	22.7895
Genus Unknowngenus	FEV1/FVC	rs11140959	A	G	0.190401	0.00375312	0.0415	0.0432674	0.00517671	6.2e-06	0.468452	4004	0.00481315	19.3554
Genus Unknowngenus	FEV1/FVC	rs12696594	A	G	-0.0636249	-0.00520586	0.4941	0.0140502	0.002065	6.11e-06	0.0117022	10129	0.00202042	20.5023
Genus Unknowngenus	FEV1/FVC	rs2136103	T	C	0.0754533	0.000807707	0.3202	0.0154038	0.0022129	6.73e-07	0.715111	10129	0.00236322	23.989
Genus Unknowngenus	FEV1/FVC	rs2599390	G	A	0.094049	-0.00208648	0.1864	0.0198355	0.00265119	3.03e-06	0.431282	9530	0.00235346	22.4767
Genus Unknowngenus	FEV1/FVC	rs55736413	C	T	0.158132	0.00441884	0.0571	0.0357614	0.00444999	8.45e-06	0.32071	6836	0.0028521	19.547
Genus Unknowngenus	FEV1/FVC	rs58850151	T	C	-0.0808936	-0.00209894	0.1771	0.018154	0.00270482	7.48e-06	0.437749	10129	0.00195645	19.8518
Genus Unknowngenus	FEV1/FVC	rs6516833	A	G	0.134075	0.00370261	0.0576	0.0277636	0.00445025	2.34e-06	0.405409	9310	0.00249867	23.3159
Genus Unknowngenus	FEV1/FVC	rs7334707	T	G	0.118994	0.00536136	0.0639	0.0266494	0.00422155	6.25e-06	0.204085	9782	0.00203405	19.9335
Genus Unknowngenus	FEV1/FVC	rs79929882	A	G	-0.104457	-0.00310125	0.1435	0.0232394	0.00294516	5.92e-06	0.292341	9257	0.00217775	20.1991
Family Desulfovibrionaceae	FEV1/FVC	rs112381107	C	T	0.211435	0.00469871	0.0498	0.0456962	0.00476543	2.82e-06	0.324133	4455	0.00478262	21.3994
Family Desulfovibrionaceae	FEV1/FVC	rs11599763	T	C	-0.0555931	-0.000870695	0.3784	0.0117493	0.00212884	2.5e-06	0.68254	15142	0.00147635	22.385
Family Desulfovibrionaceae	FEV1/FVC	rs16851319	G	C	-0.0732697	-0.000976983	0.186	0.0150964	0.00265484	2.4e-06	0.712873	15128	0.0015547	23.553
Family Desulfovibrionaceae	FEV1/FVC	rs17791387	A	G	-0.0729251	0.00168685	0.1773	0.0154381	0.00270329	2.1e-06	0.532628	15045	0.00148092	22.3106
Family Desulfovibrionaceae	FEV1/FVC	rs2692012	A	G	0.114231	0.00480207	0.0653	0.0253568	0.00419761	1.56e-06	0.252624	13080	0.00154915	20.2913
Family Desulfovibrionaceae	FEV1/FVC	rs2838334	G	A	0.0571419	0.00130011	0.3151	0.012423	0.00222241	3.82e-06	0.558548	15142	0.0013953	21.1544
Family Desulfovibrionaceae	FEV1/FVC	rs3935584	C	T	-0.0525838	-0.00206389	0.4965	0.0115757	0.00206802	6.78e-06	0.318279	15140	0.0013611	20.6324
Family Desulfovibrionaceae	FEV1/FVC	rs4506934	C	T	-0.0943381	0.00292572	0.106	0.020138	0.00335518	3.16e-06	0.383208	15035	0.00145749	21.9424
Family Desulfovibrionaceae	FEV1/FVC	rs6058181	C	T	0.0834742	0.0113674	0.1229	0.0166111	0.00314452	2.7e-07	0.000300348	15074	0.00167245	25.2494
Family Desulfovibrionaceae	FEV1/FVC	rs7164160	A	T	-0.0574455	-0.00419189	0.276	0.0129468	0.00230958	7.34e-06	0.0695239	15142	0.00129848	19.6846
Family Desulfovibrionaceae	FEV1/FVC	rs72647048	T	C	-0.0770089	-0.000125087	0.1174	0.017089	0.00320736	9.61e-06	0.96889	15142	0.00133931	20.3043
Family Desulfovibrionaceae	FEV1/FVC	rs9928243	C	A	-0.0541732	-0.000903325	0.4021	0.0117819	0.00210565	4.48e-06	0.667923	15141	0.00139437	21.1389
Order Desulfovibrionales	FEV1/FVC	rs112381107	C	T	0.21009	0.00469871	0.0498	0.0456974	0.00476543	3.22e-06	0.324133	4455	0.004722	21.1268
Order Desulfovibrionales	FEV1/FVC	rs11599763	T	C	-0.0554862	-0.000870695	0.3784	0.0117486	0.00212884	2.61e-06	0.68254	15144	0.00147067	22.3017
Order Desulfovibrionales	FEV1/FVC	rs16851319	G	C	-0.0729137	-0.000976983	0.186	0.0150954	0.00265484	2.7e-06	0.712873	15130	0.00153964	23.3276
Order Desulfovibrionales	FEV1/FVC	rs17791387	A	G	-0.0727501	0.00168685	0.1773	0.0154369	0.00270329	2.25e-06	0.532628	15047	0.00147385	22.2068
Order Desulfovibrionales	FEV1/FVC	rs186073	T	C	0.0529219	2.74e-05	0.3977	0.0118542	0.00210965	8.74e-06	0.989628	14841	0.00134117	19.9283
Order Desulfovibrionales	FEV1/FVC	rs2692012	A	G	0.112244	0.00480207	0.0653	0.0253553	0.00419761	2.27e-06	0.252624	13082	0.00149577	19.5939
Order Desulfovibrionales	FEV1/FVC	rs2838334	G	A	0.0569024	0.00130011	0.3151	0.0124223	0.00222241	4.17e-06	0.558548	15144	0.00138361	20.9796
Order Desulfovibrionales	FEV1/FVC	rs3935584	C	T	-0.0524466	-0.00206389	0.4965	0.0115749	0.00206802	7.2e-06	0.318279	15142	0.00135404	20.5279
Order Desulfovibrionales	FEV1/FVC	rs4506934	C	T	-0.0953383	0.00292572	0.106	0.0201367	0.00335518	2.43e-06	0.383208	15037	0.00148851	22.413
Order Desulfovibrionales	FEV1/FVC	rs6058181	C	T	0.0836765	0.0113674	0.1229	0.0166098	0.00314452	2.53e-07	0.000300348	15076	0.00168059	25.3759
Order Desulfovibrionales	FEV1/FVC	rs62020470	A	G	-0.0573633	-0.00415403	0.2757	0.0129462	0.00231036	7.51e-06	0.072177	15144	0.00129474	19.6303
Order Desulfovibrionales	FEV1/FVC	rs72647048	T	C	-0.0772459	-0.000125087	0.1174	0.0170876	0.00320736	9e-06	0.96889	15144	0.0013476	20.4328
Order Desulfovibrionales	FEV1/FVC	rs9928243	C	A	-0.0544713	-0.000903325	0.4021	0.0117811	0.00210565	3.97e-06	0.667923	15143	0.00140974	21.3751
Genus Terrisporobacter	FEV1/FVC	rs1883097	C	T	0.226399	-0.0104463	0.0588	0.0454642	0.00438919	4.16e-07	0.0173126	4417	0.00558278	24.7864
Genus Terrisporobacter	FEV1/FVC	rs2569953	A	C	-0.0775591	0.00143034	0.4485	0.0174641	0.00207597	8.95e-06	0.490823	6637	0.00296287	19.7171
Genus Terrisporobacter	FEV1/FVC	rs2872237	C	A	-0.0814505	0.000738169	0.4064	0.0175943	0.00210304	3.97e-06	0.725588	6632	0.00322105	21.4246
Genus Terrisporobacter	FEV1/FVC	rs58405430	G	T	0.134617	-0.00107612	0.1024	0.0301177	0.00340544	7.94e-06	0.752003	6176	0.00322438	19.9717
Genus Terrisporobacter	FEV1/FVC	rs7034891	G	C	-0.0799209	0.00229778	0.4537	0.0173794	0.00207381	4.54e-06	0.267862	6629	0.00317997	21.1409
Genus Terrisporobacter	FEV1/FVC	rs7184125	T	C	0.091256	0.000388104	0.2336	0.0205493	0.00244091	8.48e-06	0.873669	6232	0.00315448	19.7146
Genus Ruminococcus2	FEV1/FVC	rs12406309	A	C	-0.063193	0.00308215	0.2013	0.0142275	0.0025749	9.79e-06	0.231307	15339	0.00128447	19.7252
Genus Ruminococcus2	FEV1/FVC	rs12986628	C	T	0.0665937	-0.00017076	0.2253	0.0140168	0.00247478	2.14e-06	0.94499	14714	0.00153169	22.5688
Genus Ruminococcus2	FEV1/FVC	rs1819812	G	T	0.0842356	0.0018293	0.1156	0.0184893	0.00323197	5.28e-06	0.571394	14868	0.00139409	20.7535
Genus Ruminococcus2	FEV1/FVC	rs2368224	T	G	0.199648	0.00193011	0.032	0.0438453	0.00586658	3.63e-06	0.742156	3026	0.00680529	20.7202
Genus Ruminococcus2	FEV1/FVC	rs2846589	G	T	0.0522093	0.00120481	0.4661	0.0116382	0.00207011	7.59e-06	0.560567	14924	0.00134666	20.1219
Genus Ruminococcus2	FEV1/FVC	rs2997412	A	G	-0.0568439	-0.00401708	0.3333	0.0122325	0.00219034	4.22e-06	0.066654	15336	0.0014061	21.5915
Genus Ruminococcus2	FEV1/FVC	rs4400279	A	G	0.0546114	0.00831659	0.3641	0.0120077	0.00214566	5.8e-06	0.000106188	15333	0.0013472	20.6817
Genus Ruminococcus2	FEV1/FVC	rs4799823	C	T	0.0837001	0.00349868	0.1136	0.0182263	0.00325459	5.4e-06	0.282375	14650	0.00143746	21.0862
Genus Ruminococcus2	FEV1/FVC	rs55707116	C	A	0.0865521	0.00103001	0.1013	0.0189141	0.00342196	8.01e-06	0.763414	15336	0.00136358	20.9377
Genus Ruminococcus2	FEV1/FVC	rs58681734	A	G	0.0723875	-0.000285587	0.1475	0.0160787	0.00291415	4.18e-06	0.921932	15338	0.00131972	20.266
Genus Ruminococcus2	FEV1/FVC	rs61791565	T	C	-0.0523503	-0.00162688	0.4174	0.0117119	0.0020938	6.79e-06	0.437159	15319	0.00130253	19.9769
Genus Ruminococcus2	FEV1/FVC	rs75140805	T	G	0.0836825	-0.000491169	0.1381	0.0176445	0.00299493	3.95e-06	0.869731	14249	0.00157609	22.49
Genus Ruminococcus2	FEV1/FVC	rs7635831	G	A	0.0618344	-0.00179535	0.3008	0.0129031	0.00225264	1.98e-06	0.425451	14924	0.00153645	22.9622
Genus Ruminococcus2	FEV1/FVC	rs7693984	G	A	-0.102822	-0.0057027	0.0629	0.0235087	0.00425257	9.42e-06	0.17992	14154	0.00134974	19.1273
Genus Ruminococcus2	FEV1/FVC	rs78120384	A	G	-0.192815	-0.00656375	0.05	0.0392045	0.00473917	3.31e-07	0.166052	6082	0.00396134	24.1807
Class Deltaproteobacteria	FEV1/FVC	rs1035691	A	G	-0.055176	-0.00388866	0.3574	0.0121602	0.00215438	9.65e-06	0.0710747	15168	0.00135551	20.5856
Class Deltaproteobacteria	FEV1/FVC	rs112381107	C	T	0.206594	0.00469871	0.0498	0.0456908	0.00476543	4.63e-06	0.324133	4457	0.00456613	20.4354
Class Deltaproteobacteria	FEV1/FVC	rs11599763	T	C	-0.0544219	-0.000870695	0.3784	0.0117397	0.00212884	3.94e-06	0.68254	15168	0.00141479	21.4872
Class Deltaproteobacteria	FEV1/FVC	rs16851319	G	C	-0.0705516	-0.000976983	0.186	0.0150849	0.00265484	5.68e-06	0.712873	15154	0.00144136	21.871
Class Deltaproteobacteria	FEV1/FVC	rs17084793	G	A	-0.0710762	0.00315558	0.1609	0.015953	0.00280995	5.69e-06	0.261437	15164	0.00130732	19.8475
Class Deltaproteobacteria	FEV1/FVC	rs17791387	A	G	-0.0735881	0.00168685	0.1773	0.0154246	0.00270329	1.6e-06	0.532628	15071	0.00150796	22.7577
Class Deltaproteobacteria	FEV1/FVC	rs2692012	A	G	0.110335	0.00480207	0.0653	0.0253336	0.00419761	3.14e-06	0.252624	13104	0.00144544	18.9656
Class Deltaproteobacteria	FEV1/FVC	rs2838334	G	A	0.0561722	0.00130011	0.3151	0.0124124	0.00222241	5.45e-06	0.558548	15168	0.00134839	20.4774
Class Deltaproteobacteria	FEV1/FVC	rs3935584	C	T	-0.0523485	-0.00206389	0.4965	0.011566	0.00206802	7.5e-06	0.318279	15166	0.0013489	20.4824
Class Deltaproteobacteria	FEV1/FVC	rs4506934	C	T	-0.0936514	0.00292572	0.106	0.02012	0.00335518	3.59e-06	0.383208	15061	0.00143646	21.6627
Class Deltaproteobacteria	FEV1/FVC	rs55744759	A	G	-0.0779693	-0.00023085	0.1175	0.0170738	0.00320625	7.31e-06	0.942602	15168	0.00137297	20.851
Class Deltaproteobacteria	FEV1/FVC	rs6058181	C	T	0.0825716	0.0113674	0.1229	0.0165958	0.00314452	3.4e-07	0.000300348	15100	0.00163672	24.7518
Class Deltaproteobacteria	FEV1/FVC	rs62020470	A	G	-0.0585411	-0.00415403	0.2757	0.0129358	0.00231036	4.85e-06	0.072177	15168	0.0013484	20.4774
Class Deltaproteobacteria	FEV1/FVC	rs9928243	C	A	-0.0538457	-0.000903325	0.4021	0.0117718	0.00210565	5.02e-06	0.667923	15167	0.00137759	20.9199
Family FamilyXIII	FEV1/FVC	rs10404377	C	A	-0.0503183	-0.00238221	0.4315	0.011165	0.002086	6.99e-06	0.253454	16269	0.0012469	20.3086
Family FamilyXIII	FEV1/FVC	rs118170811	A	G	0.151619	0.0108317	0.0543	0.0317112	0.00455878	1.8e-06	0.0175015	9645	0.00236457	22.8556
Family FamilyXIII	FEV1/FVC	rs12643275	A	T	-0.0550907	-0.00218258	0.3502	0.0116474	0.00217389	2.42e-06	0.315379	16269	0.00137322	22.369
Family FamilyXIII	FEV1/FVC	rs12904405	A	G	-0.0851896	-0.00529236	0.0922	0.0192688	0.00358318	7.67e-06	0.139676	16643	0.00117306	19.5438
Family FamilyXIII	FEV1/FVC	rs1887048	G	A	0.0579979	0.00116433	0.2377	0.0129602	0.00243584	9.65e-06	0.63265	16717	0.00119652	20.0239
Family FamilyXIII	FEV1/FVC	rs1999289	A	T	-0.0637366	-0.0012914	0.2132	0.013927	0.00252227	2.54e-06	0.608651	16269	0.00128572	20.9417
Family FamilyXIII	FEV1/FVC	rs3098182	G	T	0.0508511	0.00265485	0.4507	0.011014	0.00208387	4.04e-06	0.202663	16731	0.00127243	21.3136
Family FamilyXIII	FEV1/FVC	rs4293737	A	G	-0.112091	0.00122282	0.0685	0.0271305	0.00411725	8.38e-06	0.766467	5704	0.00298364	17.0636
Family FamilyXIII	FEV1/FVC	rs482905	G	T	0.0596528	-0.00159787	0.2487	0.012717	0.00238844	3.72e-06	0.503495	16737	0.00131293	22.0008
Family FamilyXIII	FEV1/FVC	rs6501525	A	G	0.0561559	-5.35e-05	0.3702	0.0115587	0.00213886	1.24e-06	0.980055	16269	0.00144871	23.6003
Family FamilyXIII	FEV1/FVC	rs66753613	G	A	0.0651136	0.00316824	0.1973	0.0144251	0.00259479	8.08e-06	0.222086	16269	0.00125083	20.3728
Family FamilyXIII	FEV1/FVC	rs6797051	C	T	-0.0805984	0.00538931	0.1221	0.0171364	0.00315349	4.89e-06	0.0874509	16737	0.00131996	22.1188
Family FamilyXIII	FEV1/FVC	rs7076829	T	A	-0.0516394	-0.00629769	0.4246	0.0112313	0.00208948	4.76e-06	0.00257828	16269	0.00129771	21.1373
Family FamilyXIII	FEV1/FVC	rs7514702	T	C	-0.0663236	0.00216301	0.1733	0.0141626	0.00272763	3.92e-06	0.427778	16737	0.0013086	21.9281
